# Supplementary material for: Programmable supramolecular chirality in non-equilibrium systems affording a multistate chiroptical switch
Source: Nat Commun. 2023 Aug 18;14:5030. doi: 10.1038/s41467-023-40698-9 (PMC10439165; doi:10.1038/s41467-023-40698-9)
Supplement: Supplementary file 8 — Source Data [file 41467_2023_40698_MOESM8_ESM.xlsx]

## Sheet: Figure 2e
q (nm-1)	I(q) (a.u.)
0.10484	18.0675
0.11232	13.6053
0.11981	10.2586
0.1273	7.98132
0.13479	6.39591
0.14228	5.22576
0.14976	4.33661
0.15725	3.66429
0.16474	3.10971
0.17223	2.64204
0.17972	2.31048
0.18721	2.02413
0.19469	1.75825
0.20218	1.53115
0.20967	1.34316
0.21716	1.1996
0.22465	1.05711
0.23214	0.94036
0.23962	0.85471
0.24711	0.7446
0.2546	0.67527
0.26209	0.60338
0.26958	0.55395
0.27706	0.49028
0.28455	0.43881
0.29204	0.41036
0.29953	0.3726
0.30702	0.33544
0.31451	0.30147
0.32199	0.2809
0.32948	0.25721
0.33697	0.23018
0.34446	0.21868
0.35195	0.20816
0.35944	0.1848
0.36692	0.16996
0.37441	0.15662
0.3819	0.14781
0.38939	0.13206
0.39688	0.12566
0.40436	0.12026
0.41185	0.10816
0.41934	0.09996
0.42683	0.09298
0.43432	0.08988
0.44181	0.08071
0.44929	0.07645
0.45678	0.07506
0.46427	0.06779
0.47176	0.06484
0.47925	0.05825
0.48674	0.05732
0.49422	0.05417
0.50171	0.05325
0.5092	0.0486
0.51669	0.04578
0.52418	0.04071
0.53166	0.03919
0.53915	0.03765
0.54664	0.03415
0.55413	0.03663
0.56162	0.03442
0.56911	0.0322
0.57659	0.03083
0.58408	0.02814
0.59157	0.02659
0.59906	0.02489
0.60655	0.02551
0.61404	0.02481
0.62152	0.02115
0.62901	0.02178
0.6365	0.02005
0.64399	0.02036
0.65148	0.01917
0.65896	0.01858
0.66645	0.01652
0.67394	0.0166
0.68143	0.01705
0.68892	0.0163
0.69641	0.01372
0.70389	0.0144
0.71138	0.01453
0.71887	0.01193
0.72636	0.01423
0.73385	0.01419
0.74134	0.01295
0.74882	0.01168
0.75631	0.01219
0.7638	0.01211
0.77129	0.01051
0.77878	0.01
0.78626	0.00885
0.79375	0.01028
0.80124	0.01014
0.80873	0.00873
0.81622	0.00882
0.82371	0.00787
0.83119	0.00855
0.83868	0.00809
0.84617	0.00757
0.85366	0.00836
0.86115	0.0073
0.86864	0.00856
0.87612	0.00792
0.88361	0.00838
0.8911	0.0071
0.89859	0.00708
0.90608	0.00679
0.91356	0.00628
0.92105	0.00524
0.92854	0.00566
0.93603	0.0064
0.94352	0.00633
0.95101	0.0056
0.95849	0.0051
0.96598	0.00538
0.97347	0.00528
0.98096	0.00536
0.98845	0.00451
0.99594	0.00468
1.00342	0.00471
1.01091	0.00504
1.0184	0.0037
1.02589	0.00505
1.03338	0.00427
1.04086	0.00422
1.04835	0.00456
1.05584	0.00534
1.06333	0.00457
1.07082	0.00392
1.07831	0.00436
1.08579	0.00373
1.09328	0.00516
1.10077	0.00409
1.10826	0.0044
1.11575	0.00369
1.12323	0.00398
1.13072	0.00355
1.13821	0.00313
1.1457	0.00381
1.15319	0.00432
1.16068	0.00312
1.16816	0.00353
1.17565	0.00366
1.18314	0.00327
1.19063	0.00268
1.19812	0.00372
1.20561	0.00381
1.21309	0.00355
1.22058	0.00274
1.22807	0.00328
1.23556	0.00316
1.24305	0.00285
1.25053	0.00366
1.25802	0.0026
1.26551	0.0021
1.273	0.00274
1.28049	0.0026
1.28798	0.00298
1.29546	0.00246
1.30295	0.0019
1.31044	0.00291
1.31793	0.00314
1.32542	0.0034
1.33291	0.00254
1.34039	0.0018
1.34788	0.00264
1.35537	0.0035
1.36286	0.0027
1.37035	0.00247
1.37783	0.00259
1.38532	0.0027
1.39281	0.00297
1.4003	0.003
1.40779	0.00217
1.41528	0.00175
1.42276	0.00215
1.43025	0.00187
1.43774	0.00335
1.44523	0.00228
1.45272	0.00216
1.46021	0.00287
1.46769	0.00292
1.47518	0.0021
1.48267	0.00205
1.49016	0.00194
1.49765	0.00286
1.50513	0.0025
1.51262	0.00265
1.52011	0.00206
1.5276	0.0024
1.53509	0.00243
1.54258	0.00275
1.55006	0.00291
1.55755	0.00248
1.56504	0.00214
1.57253	0.00145
1.58002	0.00206
1.58751	0.00227
1.59499	0.00217
1.60248	0.00213
1.60997	0.00189
1.61746	0.00228
1.62495	0.00234
1.63243	0.00236
1.63992	0.0023
1.64741	0.00232
1.6549	0.00198
1.66239	0.00282
1.66988	0.00164
1.67736	0.00194
1.68485	0.0027
1.69234	0.00237
1.69983	0.00201
1.70732	0.00181
1.71481	0.00137
1.72229	0.00205
1.72978	0.00206
1.73727	0.00219
1.74476	0.00202
1.75225	0.00248
1.75973	0.00189
1.76722	0.00216
1.77471	0.0021
1.7822	0.00141
1.78969	0.00201
1.79718	0.00186
1.80466	0.00204
1.81215	0.00202
1.81964	0.00223
1.82713	0.00188
1.83462	0.00276
1.84211	0.00197
1.84959	0.00193
1.85708	0.00219
1.86457	0.00227
1.87206	0.00239
1.87955	0.00253
1.88703	0.00225
1.89452	0.002
1.90201	0.00223
1.9095	0.00119
1.91699	0.00228
1.92448	0.00201
1.93196	0.00155
1.93945	0.00181
1.94694	0.00198
1.95443	0.00207
1.96192	0.00149
1.96941	0.00206
1.97689	0.00249
1.98438	0.00246
1.99187	0.0022
1.99936	0.0027
2.00685	0.00143
2.01433	0.00208
2.02182	0.00244
2.02931	0.00217
2.0368	0.00215
2.04429	0.00243
2.05178	0.00202
2.05926	0.00215
2.06675	0.00299
2.07424	0.00236
2.08173	0.00269
2.08922	0.00247
2.09671	0.00305
2.10419	0.00257
2.11168	0.00254
2.11917	0.00303
2.12666	0.00253
2.13415	0.00242
2.14163	0.00271
2.14912	0.00223
2.15661	0.00255
2.1641	0.00279
2.17159	0.00277
2.17908	0.00238
2.18656	0.00271
2.19405	0.00322
2.20154	0.0026
2.20903	0.0027
2.21652	0.00245
2.22401	0.00255
2.23149	0.00312
2.23898	0.00221
2.24647	0.00304
2.25396	0.00391
2.26145	0.00299
2.26893	0.00267
2.27642	0.00324
2.28391	0.00338
2.2914	0.00334
2.29889	0.00309
2.30638	0.00284
2.31386	0.00331
2.32135	0.00291
2.32884	0.00307
2.33633	0.00302
2.34382	0.00325
2.35131	0.00394
2.35879	0.00391
2.36628	0.00347
2.37377	0.00314
2.38126	0.00396
2.38875	0.00361
2.39623	0.00384
2.40372	0.00429
2.41121	0.00413
2.4187	0.00423
2.42619	0.00366
2.43368	0.00405
2.44116	0.00438
2.44865	0.00464
2.45614	0.00412
2.46363	0.00457
2.47112	0.00455
2.47861	0.00499
2.48609	0.0049
2.49358	0.00484
2.50107	0.00454
2.50856	0.00487
2.51605	0.00454
2.52353	0.00457
2.53102	0.00464
2.53851	0.00496
2.546	0.00513
2.55349	0.00525
2.56098	0.00594
2.56846	0.00583
2.57595	0.00572
2.58344	0.00546
2.59093	0.00569
2.59842	0.00545
2.60591	0.00603
2.61339	0.00555
2.62088	0.00614
2.62837	0.00631
2.63586	0.00655
2.64335	0.00551
2.65083	0.0059
2.65832	0.00609
2.66581	0.00629
2.6733	0.00642
2.68079	0.00619
2.68828	0.00609
2.69576	0.00614
2.70325	0.00684
2.71074	0.00593
2.71823	0.00587
2.72572	0.00603
2.73321	0.00613
2.74069	0.00588
2.74818	0.00595
2.75567	0.00597
2.76316	0.00597
2.77065	0.00632
2.77813	0.00549
2.78562	0.00578
2.79311	0.00577
2.8006	0.00559
2.80809	0.00531
2.81558	0.00562
2.82306	0.0048
2.83055	0.0047
2.83804	0.00452
2.84553	0.00506
2.85302	0.00429
2.86051	0.00498
2.86799	0.00408
2.87548	0.00392
2.88297	0.00394
2.89046	0.0037
2.89795	0.00331
2.90543	0.00288
2.91292	0.00377
2.92041	0.00359
2.9279	0.00274
2.93539	0.00305
2.94288	0.00273
2.95036	0.00285
2.95785	0.00247
2.96534	0.00288
2.97283	0.00222
2.98032	0.00258
2.98781	0.00188
2.99529	0.00219
3.00278	0.00173

## Sheet: Figure 2f
q (nm-1)	I(q) (a.u.)
0.10484	0.56718
0.11232	0.54759
0.11981	0.52825
0.1273	0.4889
0.13479	0.47571
0.14228	0.44425
0.14976	0.42961
0.15725	0.41184
0.16474	0.39625
0.17223	0.37673
0.17972	0.36518
0.18721	0.35449
0.19469	0.34384
0.20218	0.33687
0.20967	0.32774
0.21716	0.30962
0.22465	0.30751
0.23214	0.30398
0.23962	0.28974
0.24711	0.28076
0.2546	0.28192
0.26209	0.26105
0.26958	0.25817
0.27706	0.25316
0.28455	0.24843
0.29204	0.23602
0.29953	0.23305
0.30702	0.22586
0.31451	0.22487
0.32199	0.21934
0.32948	0.21411
0.33697	0.20482
0.34446	0.20397
0.35195	0.19864
0.35944	0.19759
0.36692	0.18402
0.37441	0.18578
0.3819	0.1815
0.38939	0.17456
0.39688	0.17474
0.40436	0.17323
0.41185	0.16331
0.41934	0.16372
0.42683	0.15786
0.43432	0.15517
0.44181	0.15401
0.44929	0.15358
0.45678	0.14534
0.46427	0.15258
0.47176	0.13971
0.47925	0.13852
0.48674	0.13367
0.49422	0.1357
0.50171	0.1322
0.5092	0.13337
0.51669	0.12953
0.52418	0.12337
0.53166	0.12219
0.53915	0.11954
0.54664	0.11833
0.55413	0.11681
0.56162	0.11274
0.56911	0.10756
0.57659	0.11204
0.58408	0.10959
0.59157	0.10628
0.59906	0.10679
0.60655	0.10174
0.61404	0.10206
0.62152	0.10011
0.62901	0.10025
0.6365	0.09728
0.64399	0.09406
0.65148	0.09579
0.65896	0.09291
0.66645	0.08698
0.67394	0.09208
0.68143	0.08922
0.68892	0.08962
0.69641	0.0863
0.70389	0.08687
0.71138	0.0859
0.71887	0.08082
0.72636	0.08538
0.73385	0.07955
0.74134	0.07834
0.74882	0.0762
0.75631	0.07773
0.7638	0.07692
0.77129	0.07238
0.77878	0.07319
0.78626	0.07126
0.79375	0.07173
0.80124	0.0685
0.80873	0.06708
0.81622	0.06844
0.82371	0.06762
0.83119	0.06591
0.83868	0.06638
0.84617	0.06377
0.85366	0.0637
0.86115	0.06426
0.86864	0.06322
0.87612	0.05991
0.88361	0.05966
0.8911	0.05765
0.89859	0.05876
0.90608	0.05699
0.91356	0.05393
0.92105	0.05386
0.92854	0.0553
0.93603	0.0531
0.94352	0.05137
0.95101	0.05274
0.95849	0.05365
0.96598	0.05054
0.97347	0.05009
0.98096	0.0516
0.98845	0.05028
0.99594	0.04684
1.00342	0.0501
1.01091	0.04696
1.0184	0.04531
1.02589	0.04736
1.03338	0.04546
1.04086	0.04348
1.04835	0.04344
1.05584	0.04276
1.06333	0.04246
1.07082	0.04037
1.07831	0.04094
1.08579	0.0411
1.09328	0.04007
1.10077	0.04028
1.10826	0.04055
1.11575	0.0391
1.12323	0.03878
1.13072	0.03817
1.13821	0.03674
1.1457	0.03745
1.15319	0.03636
1.16068	0.03669
1.16816	0.03617
1.17565	0.03448
1.18314	0.03461
1.19063	0.0329
1.19812	0.03378
1.20561	0.03208
1.21309	0.03245
1.22058	0.03235
1.22807	0.03232
1.23556	0.03165
1.24305	0.03061
1.25053	0.03166
1.25802	0.03101
1.26551	0.02992
1.273	0.03129
1.28049	0.03017
1.28798	0.02951
1.29546	0.02798
1.30295	0.02798
1.31044	0.02835
1.31793	0.02904
1.32542	0.0277
1.33291	0.02772
1.34039	0.02673
1.34788	0.02552
1.35537	0.02542
1.36286	0.02445
1.37035	0.02479
1.37783	0.02446
1.38532	0.02339
1.39281	0.02241
1.4003	0.02408
1.40779	0.02432
1.41528	0.02321
1.42276	0.02227
1.43025	0.02279
1.43774	0.02088
1.44523	0.02095
1.45272	0.02273
1.46021	0.02236
1.46769	0.02044
1.47518	0.02005
1.48267	0.02053
1.49016	0.01927
1.49765	0.02099
1.50513	0.02019
1.51262	0.01953
1.52011	0.01853
1.5276	0.01973
1.53509	0.01805
1.54258	0.01832
1.55006	0.01748
1.55755	0.01703
1.56504	0.01787
1.57253	0.01732
1.58002	0.01714
1.58751	0.0158
1.59499	0.01655
1.60248	0.01759
1.60997	0.01771
1.61746	0.01601
1.62495	0.01571
1.63243	0.01638
1.63992	0.01464
1.64741	0.01516
1.6549	0.01501
1.66239	0.01434
1.66988	0.0135
1.67736	0.01475
1.68485	0.01442
1.69234	0.01448
1.69983	0.01445
1.70732	0.01497
1.71481	0.01304
1.72229	0.01331
1.72978	0.01264
1.73727	0.01305
1.74476	0.01264
1.75225	0.0121
1.75973	0.01297
1.76722	0.013
1.77471	0.01172
1.7822	0.01121
1.78969	0.01202
1.79718	0.01143
1.80466	0.01159
1.81215	0.01191
1.81964	0.01067
1.82713	0.01066
1.83462	0.01083
1.84211	0.01097
1.84959	0.01073
1.85708	0.01041
1.86457	0.00996
1.87206	0.00967
1.87955	0.00998
1.88703	0.01049
1.89452	0.00983
1.90201	0.0109
1.9095	0.00965
1.91699	0.01037
1.92448	0.00904
1.93196	0.00925
1.93945	0.00869
1.94694	0.00972
1.95443	0.0086
1.96192	0.00843
1.96941	0.00815
1.97689	0.00781
1.98438	0.00718
1.99187	0.00754
1.99936	0.00743
2.00685	0.00724
2.01433	0.00758
2.02182	0.00757
2.02931	0.00765
2.0368	0.00674
2.04429	0.00681
2.05178	0.00656
2.05926	0.00667
2.06675	0.00677
2.07424	0.00661
2.08173	0.00709
2.08922	0.00582
2.09671	0.00556
2.10419	0.00626
2.11168	0.00671
2.11917	0.00578
2.12666	0.00611
2.13415	0.00575
2.14163	0.00618
2.14912	0.00543
2.15661	0.00524
2.1641	0.00533
2.17159	0.00455
2.17908	0.00539
2.18656	0.00479
2.19405	0.00433
2.20154	0.00446
2.20903	0.00482
2.21652	0.00446
2.22401	0.00449
2.23149	0.00517
2.23898	0.00421
2.24647	0.00479
2.25396	0.00493
2.26145	0.00495
2.26893	0.00444
2.27642	0.00447
2.28391	0.00435
2.2914	0.00365
2.29889	0.00409
2.30638	0.00369
2.31386	0.00382
2.32135	0.00334
2.32884	0.00359
2.33633	0.00376
2.34382	0.00351
2.35131	0.00382
2.35879	0.00359
2.36628	0.00324
2.37377	0.00354
2.38126	0.00282
2.38875	0.00357
2.39623	0.00364
2.40372	0.00309
2.41121	0.0035
2.4187	0.00349
2.42619	0.00316
2.43368	0.00281
2.44116	0.00311
2.44865	0.0024
2.45614	0.00242
2.46363	0.00314
2.47112	0.00297
2.47861	0.00276
2.48609	0.00258
2.49358	0.0029
2.50107	0.0027
2.50856	0.00255
2.51605	0.00238
2.52353	0.00204
2.53102	0.00255
2.53851	0.00232
2.546	0.00244
2.55349	0.00211
2.56098	0.00224
2.56846	0.00241
2.57595	0.00183
2.58344	0.00179
2.59093	0.00149
2.59842	0.0023
2.60591	0.00202
2.61339	0.00215
2.62088	0.00157
2.62837	0.00199
2.63586	0.00213
2.64335	0.00195
2.65083	0.00219
2.65832	0.00197
2.66581	0.00176
2.6733	0.00228
2.68079	0.00201
2.68828	0.00152
2.69576	0.00214
2.70325	0.00123
2.71074	0.00149
2.71823	0.00118
2.72572	0.00169
2.73321	0.00136
2.74069	0.00158
2.74818	0.00195
2.75567	0.00127
2.76316	0.00131
2.77065	0.00147
2.77813	0.00149
2.78562	0.00121
2.79311	0.00121
2.8006	0.000895904
2.80809	0.00179
2.81558	0.00123
2.82306	0.00141
2.83055	0.0012
2.83804	0.00159
2.84553	0.000477425
2.85302	0.00069918
2.86051	0.0012
2.86799	0.000889858
2.87548	0.00088182
2.88297	0.00115
2.89046	0.000980558
2.89795	0.00155
2.90543	0.00106
2.91292	0.000798738
2.92041	0.00090956
2.9279	0.00055776
2.93539	0.000621842
2.94288	0.000640561
2.95036	0.000937462
2.95785	0.0012
2.96534	0.00102
2.97283	0.000907975
2.98032	0.00124
2.98781	0.0014
2.99529	0.00134
3.00278	0.0012

## Sheet: Figure 2g
Wavelength (nm)	CD (mdeg)
	25 min	26 min	27 min	28 min	29 min	30 min	31 min	32 min	33 min	34 min	35 min	36 min	37 min	38 min	39 min	40 min	41 min	42 min	43 min	44 min	45 min	46 min	47 min	48 min	49 min	50 min	51 min	52 min	53 min	54 min	55 min	56 min	57 min	58 min	59 min	60 min	61 min	62 min	63 min	64 min	65 min	66 min	67 min	68 min	69 min	70 min
400	-0.42739	-0.31559	-0.3042	-0.30855	-0.4139	-0.38024	-0.36127	-0.24284	-0.32453	-0.33694	-0.35685	-0.42026	-0.34325	-0.32233	-0.36542	-0.2868	-0.42487	-0.36257	-0.27075	-0.36684	-0.33695	-0.25739	-0.32136	-0.38144	-0.27471	-0.43604	-0.31288	-0.39934	-0.29908	-0.39402	-0.34182	-0.38457	-0.53318	-0.43631	-0.37256	-0.34878	-0.42107	-0.43999	-0.47263	-0.47239	-0.51401	-0.48334	-0.45781	-0.5408	-0.52666	-0.45703
399	-0.43908	-0.34703	-0.38301	-0.35017	-0.37057	-0.38889	-0.35022	-0.33473	-0.40038	-0.34534	-0.4098	-0.41335	-0.39438	-0.42207	-0.41532	-0.35013	-0.40778	-0.39115	-0.34127	-0.37947	-0.37226	-0.37306	-0.42316	-0.40559	-0.40703	-0.36941	-0.39492	-0.44171	-0.37828	-0.43597	-0.39024	-0.40262	-0.52284	-0.41825	-0.39767	-0.49272	-0.49158	-0.5043	-0.46558	-0.48431	-0.55303	-0.53879	-0.52147	-0.50116	-0.5542	-0.48525
398	-0.45027	-0.3765	-0.43402	-0.38784	-0.36449	-0.40944	-0.35511	-0.40453	-0.45289	-0.3847	-0.46096	-0.41801	-0.44327	-0.48241	-0.4428	-0.3914	-0.40237	-0.41771	-0.38738	-0.40343	-0.4104	-0.4491	-0.46831	-0.43222	-0.47884	-0.36242	-0.45224	-0.48417	-0.43453	-0.46743	-0.44206	-0.42873	-0.53895	-0.42368	-0.43434	-0.56336	-0.53933	-0.53101	-0.47717	-0.49745	-0.58688	-0.57516	-0.57364	-0.51064	-0.5858	-0.49906
397	-0.45387	-0.41794	-0.48308	-0.41007	-0.42958	-0.45255	-0.35965	-0.45817	-0.48661	-0.48158	-0.50383	-0.43906	-0.50656	-0.52188	-0.44683	-0.42056	-0.42869	-0.43062	-0.42518	-0.47909	-0.46311	-0.48484	-0.45058	-0.49397	-0.48752	-0.43008	-0.50339	-0.54248	-0.46285	-0.49255	-0.50227	-0.45603	-0.57115	-0.45605	-0.50725	-0.53384	-0.55464	-0.50201	-0.55128	-0.53331	-0.61438	-0.57871	-0.61189	-0.59454	-0.64864	-0.47906
396	-0.50962	-0.51418	-0.47464	-0.50713	-0.49148	-0.54721	-0.43879	-0.48607	-0.5322	-0.5639	-0.56819	-0.49503	-0.55552	-0.53751	-0.46707	-0.45647	-0.48737	-0.49799	-0.45521	-0.50548	-0.53051	-0.51089	-0.43844	-0.51108	-0.4979	-0.53888	-0.52924	-0.58088	-0.51398	-0.53065	-0.55661	-0.5604	-0.70558	-0.54616	-0.54969	-0.59245	-0.60577	-0.53312	-0.63171	-0.55178	-0.6402	-0.61023	-0.70057	-0.66325	-0.69435	-0.54216
395	-0.50441	-0.46833	-0.43528	-0.49599	-0.49976	-0.51826	-0.45272	-0.45099	-0.52397	-0.56037	-0.52841	-0.54793	-0.482	-0.51716	-0.45655	-0.47929	-0.42217	-0.52067	-0.43079	-0.45884	-0.46872	-0.47461	-0.43265	-0.50895	-0.44966	-0.54368	-0.50751	-0.50921	-0.51113	-0.52605	-0.52505	-0.54549	-0.67614	-0.53835	-0.49866	-0.56413	-0.57954	-0.5746	-0.6168	-0.56125	-0.60933	-0.59418	-0.62354	-0.66449	-0.66213	-0.56962
394	-0.49376	-0.4529	-0.44044	-0.47262	-0.53056	-0.4906	-0.44197	-0.44363	-0.54496	-0.53768	-0.51535	-0.57294	-0.4496	-0.5055	-0.515	-0.48197	-0.45771	-0.51448	-0.44431	-0.49339	-0.45401	-0.46629	-0.46006	-0.54357	-0.48291	-0.50513	-0.53297	-0.49107	-0.51628	-0.51681	-0.53194	-0.54184	-0.63139	-0.56036	-0.51558	-0.58783	-0.60311	-0.59854	-0.61313	-0.62722	-0.63286	-0.6107	-0.5563	-0.62002	-0.65029	-0.605
393	-0.49288	-0.44918	-0.46275	-0.40277	-0.49575	-0.44027	-0.44766	-0.46206	-0.53202	-0.51746	-0.50698	-0.55856	-0.47706	-0.48454	-0.55146	-0.47587	-0.45388	-0.49329	-0.44924	-0.49156	-0.44084	-0.46113	-0.48687	-0.51343	-0.51513	-0.48108	-0.52404	-0.49406	-0.53249	-0.54443	-0.56142	-0.49828	-0.62112	-0.57994	-0.55046	-0.55388	-0.59388	-0.55885	-0.56321	-0.61019	-0.67703	-0.64192	-0.52046	-0.56796	-0.61505	-0.59529
392	-0.49743	-0.52173	-0.50428	-0.43823	-0.51526	-0.5164	-0.48807	-0.50242	-0.5379	-0.50153	-0.53629	-0.57569	-0.58225	-0.55364	-0.55022	-0.47415	-0.53067	-0.55212	-0.51072	-0.51545	-0.48138	-0.51863	-0.53837	-0.474	-0.53135	-0.52822	-0.51164	-0.54069	-0.57498	-0.53905	-0.63082	-0.53293	-0.69411	-0.61727	-0.55269	-0.55319	-0.64205	-0.59197	-0.56591	-0.55792	-0.72	-0.65479	-0.60619	-0.5829	-0.65916	-0.56313
391	-0.47994	-0.44258	-0.45424	-0.40935	-0.45961	-0.49448	-0.42786	-0.41179	-0.44888	-0.48703	-0.49634	-0.53861	-0.53953	-0.55755	-0.45604	-0.4428	-0.45579	-0.49509	-0.46324	-0.49515	-0.48443	-0.50416	-0.48558	-0.45368	-0.4435	-0.46133	-0.43192	-0.5005	-0.53163	-0.46109	-0.54945	-0.53767	-0.63427	-0.50702	-0.49945	-0.49632	-0.56191	-0.56545	-0.52002	-0.49686	-0.61894	-0.61264	-0.57054	-0.56754	-0.61889	-0.4994
390	-0.47498	-0.34253	-0.44584	-0.37883	-0.44395	-0.51685	-0.42238	-0.41567	-0.4253	-0.47213	-0.5061	-0.5018	-0.49788	-0.53716	-0.45639	-0.40921	-0.44044	-0.44661	-0.41852	-0.44929	-0.46835	-0.49076	-0.46012	-0.43577	-0.41678	-0.46727	-0.42346	-0.44896	-0.52513	-0.42138	-0.46578	-0.56027	-0.65313	-0.52907	-0.4639	-0.50481	-0.53886	-0.5066	-0.49358	-0.55527	-0.5853	-0.59707	-0.56408	-0.53229	-0.59226	-0.51543
389	-0.46786	-0.39143	-0.41789	-0.33611	-0.43179	-0.49592	-0.46203	-0.42579	-0.43454	-0.50128	-0.48545	-0.47765	-0.47573	-0.50981	-0.49028	-0.4821	-0.39	-0.45161	-0.42937	-0.40453	-0.42187	-0.42312	-0.44983	-0.44922	-0.45188	-0.48618	-0.44659	-0.4114	-0.54974	-0.4543	-0.39298	-0.52208	-0.67367	-0.5007	-0.5051	-0.50873	-0.52694	-0.47668	-0.53398	-0.576	-0.55949	-0.61774	-0.55477	-0.50126	-0.55927	-0.52274
388	-0.49243	-0.4984	-0.44323	-0.46235	-0.49438	-0.55303	-0.53864	-0.54211	-0.50364	-0.54662	-0.54915	-0.53042	-0.50217	-0.50468	-0.52147	-0.51318	-0.44556	-0.55374	-0.54515	-0.48883	-0.45293	-0.45718	-0.51911	-0.53066	-0.51181	-0.58901	-0.51246	-0.52276	-0.58109	-0.47423	-0.48873	-0.55289	-0.68813	-0.55979	-0.60153	-0.56863	-0.63233	-0.55283	-0.59509	-0.61633	-0.57582	-0.6534	-0.64672	-0.61422	-0.6289	-0.5331
387	-0.51317	-0.49663	-0.46958	-0.54205	-0.53776	-0.4917	-0.54414	-0.48985	-0.49758	-0.56382	-0.56277	-0.5433	-0.51738	-0.49297	-0.53967	-0.53003	-0.45314	-0.56358	-0.54947	-0.6012	-0.51548	-0.47863	-0.49952	-0.51982	-0.56633	-0.54106	-0.51608	-0.54626	-0.59195	-0.50494	-0.50453	-0.57211	-0.68958	-0.53058	-0.64917	-0.59375	-0.64478	-0.61028	-0.61943	-0.57056	-0.58101	-0.6601	-0.66981	-0.69523	-0.67742	-0.58669
386	-0.61434	-0.51507	-0.51083	-0.59186	-0.5623	-0.53754	-0.57491	-0.50795	-0.55178	-0.60443	-0.60821	-0.53618	-0.57283	-0.56798	-0.62588	-0.55385	-0.51855	-0.57246	-0.53391	-0.69242	-0.59854	-0.54562	-0.53845	-0.53818	-0.59574	-0.52923	-0.57518	-0.6211	-0.62182	-0.58139	-0.5812	-0.60006	-0.76609	-0.65638	-0.63701	-0.69341	-0.68797	-0.64722	-0.68853	-0.61064	-0.67855	-0.70471	-0.78964	-0.70878	-0.72668	-0.69596
385	-0.59864	-0.57218	-0.48037	-0.5245	-0.5283	-0.52321	-0.5389	-0.4379	-0.59357	-0.60217	-0.56848	-0.51938	-0.53421	-0.59366	-0.5686	-0.58497	-0.50453	-0.55621	-0.49947	-0.60521	-0.54372	-0.52426	-0.4937	-0.54658	-0.56762	-0.51288	-0.56714	-0.56733	-0.59	-0.59987	-0.57047	-0.59121	-0.76914	-0.62995	-0.61303	-0.65508	-0.66678	-0.62295	-0.6345	-0.56078	-0.67195	-0.71904	-0.77454	-0.66573	-0.70691	-0.68663
384	-0.55687	-0.61708	-0.47961	-0.49436	-0.49758	-0.54877	-0.49799	-0.47133	-0.62179	-0.57677	-0.56732	-0.53901	-0.4863	-0.53251	-0.51248	-0.55967	-0.51988	-0.54425	-0.53139	-0.51923	-0.50372	-0.46564	-0.50015	-0.57637	-0.48602	-0.54326	-0.57719	-0.57416	-0.52854	-0.56188	-0.56958	-0.59782	-0.69246	-0.61991	-0.6192	-0.61916	-0.70388	-0.55674	-0.63727	-0.62626	-0.65459	-0.71375	-0.73631	-0.70951	-0.68022	-0.62417
383	-0.46348	-0.56071	-0.54837	-0.50063	-0.49925	-0.51106	-0.49361	-0.46888	-0.61282	-0.53352	-0.53309	-0.54813	-0.52769	-0.50708	-0.49391	-0.5205	-0.49459	-0.55175	-0.52257	-0.42693	-0.50037	-0.43178	-0.50076	-0.52844	-0.46671	-0.52543	-0.56575	-0.55746	-0.516	-0.55024	-0.52628	-0.58908	-0.68201	-0.54574	-0.59927	-0.54684	-0.65531	-0.54408	-0.57919	-0.62292	-0.65145	-0.64521	-0.64325	-0.72078	-0.69776	-0.56218
382	-0.53416	-0.57102	-0.61242	-0.57534	-0.56035	-0.5788	-0.59611	-0.53112	-0.57729	-0.61822	-0.58002	-0.58962	-0.65462	-0.6442	-0.58575	-0.60246	-0.57407	-0.60756	-0.56993	-0.55538	-0.61339	-0.51098	-0.60928	-0.57743	-0.55102	-0.56634	-0.61605	-0.62177	-0.61071	-0.61662	-0.63423	-0.63268	-0.75911	-0.60305	-0.62004	-0.62461	-0.71534	-0.64405	-0.66694	-0.69938	-0.71949	-0.70512	-0.68278	-0.73486	-0.76776	-0.62041
381	-0.51227	-0.53604	-0.54754	-0.53313	-0.503	-0.57508	-0.55199	-0.47627	-0.53635	-0.56463	-0.52752	-0.57791	-0.61434	-0.62574	-0.50913	-0.58211	-0.51201	-0.5477	-0.53443	-0.5062	-0.56562	-0.51697	-0.57561	-0.54529	-0.59493	-0.52071	-0.57382	-0.5469	-0.66684	-0.60879	-0.57798	-0.60056	-0.72252	-0.58632	-0.55276	-0.60209	-0.64689	-0.62981	-0.61223	-0.63443	-0.63849	-0.67322	-0.63452	-0.67314	-0.73393	-0.62149
380	-0.44341	-0.45207	-0.45587	-0.4689	-0.4194	-0.49407	-0.47241	-0.43639	-0.45036	-0.51051	-0.49407	-0.50179	-0.51195	-0.52043	-0.45592	-0.52179	-0.4425	-0.48058	-0.47553	-0.42688	-0.46726	-0.42096	-0.4926	-0.44834	-0.49364	-0.42552	-0.48333	-0.49129	-0.57573	-0.49483	-0.49785	-0.52028	-0.64689	-0.52884	-0.49867	-0.56895	-0.59948	-0.53203	-0.5965	-0.57505	-0.57998	-0.63056	-0.59437	-0.63406	-0.66553	-0.56417
379	-0.41374	-0.44283	-0.45298	-0.45463	-0.42699	-0.46018	-0.41649	-0.40236	-0.44336	-0.47438	-0.50021	-0.50215	-0.47074	-0.51592	-0.50441	-0.48401	-0.41416	-0.44597	-0.43124	-0.39671	-0.45641	-0.39008	-0.43803	-0.39903	-0.48637	-0.42573	-0.47459	-0.50929	-0.53621	-0.46479	-0.47919	-0.48082	-0.61752	-0.52479	-0.50458	-0.55279	-0.54193	-0.52505	-0.55698	-0.56984	-0.63229	-0.5605	-0.57332	-0.61074	-0.64984	-0.5156
378	-0.51024	-0.50567	-0.49442	-0.5143	-0.50074	-0.5479	-0.46827	-0.44844	-0.47716	-0.5747	-0.54348	-0.50348	-0.48724	-0.60678	-0.57844	-0.57041	-0.52514	-0.43874	-0.47513	-0.52935	-0.51323	-0.46358	-0.49017	-0.48054	-0.55279	-0.4916	-0.55623	-0.52357	-0.5465	-0.52398	-0.55783	-0.57667	-0.69442	-0.59825	-0.58483	-0.63093	-0.63058	-0.62728	-0.61114	-0.66487	-0.67606	-0.62564	-0.6377	-0.6499	-0.68094	-0.59085
377	-0.50541	-0.52644	-0.44956	-0.48027	-0.52444	-0.56899	-0.42617	-0.4084	-0.49743	-0.54611	-0.4902	-0.48385	-0.50126	-0.52257	-0.47627	-0.4776	-0.49922	-0.41802	-0.48018	-0.49668	-0.49292	-0.4186	-0.48428	-0.50437	-0.50657	-0.49255	-0.54779	-0.49482	-0.49981	-0.50258	-0.51142	-0.5675	-0.65948	-0.57162	-0.5443	-0.56372	-0.56336	-0.61487	-0.54282	-0.623	-0.63733	-0.66026	-0.59166	-0.66096	-0.60504	-0.59568
376	-0.51204	-0.49624	-0.45869	-0.48279	-0.52934	-0.55385	-0.48458	-0.44289	-0.50571	-0.53009	-0.50348	-0.4755	-0.56359	-0.46215	-0.42844	-0.48009	-0.53202	-0.50613	-0.51267	-0.48236	-0.48269	-0.39953	-0.50291	-0.51688	-0.4696	-0.48046	-0.52378	-0.52238	-0.47733	-0.52097	-0.50379	-0.58036	-0.61935	-0.5324	-0.54594	-0.54699	-0.56397	-0.59947	-0.58417	-0.60024	-0.63074	-0.72345	-0.62408	-0.666	-0.59999	-0.58602
375	-0.51944	-0.48909	-0.53815	-0.51722	-0.52155	-0.51333	-0.52111	-0.48345	-0.52137	-0.49073	-0.52728	-0.54195	-0.58928	-0.49595	-0.4725	-0.49004	-0.54681	-0.50939	-0.54079	-0.51561	-0.52158	-0.37413	-0.53188	-0.51044	-0.53875	-0.55504	-0.52711	-0.56659	-0.50185	-0.53834	-0.52306	-0.56754	-0.60436	-0.50146	-0.58397	-0.55872	-0.58048	-0.56404	-0.62214	-0.61927	-0.64335	-0.69568	-0.64556	-0.67652	-0.63449	-0.52673
374	-0.53185	-0.50811	-0.57907	-0.59595	-0.53628	-0.54473	-0.5472	-0.54506	-0.55889	-0.54217	-0.59815	-0.5563	-0.56884	-0.54227	-0.60351	-0.56689	-0.58056	-0.51474	-0.55478	-0.53397	-0.56536	-0.46169	-0.54957	-0.55526	-0.59991	-0.6159	-0.61556	-0.59896	-0.60505	-0.55404	-0.56474	-0.62887	-0.67887	-0.50892	-0.62952	-0.62229	-0.68404	-0.64608	-0.6557	-0.71553	-0.69248	-0.72282	-0.68799	-0.71128	-0.69893	-0.59447
373	-0.49727	-0.54875	-0.5466	-0.58648	-0.54069	-0.54933	-0.5091	-0.55305	-0.56973	-0.56229	-0.61022	-0.5881	-0.57593	-0.55351	-0.60887	-0.55662	-0.55628	-0.51637	-0.56307	-0.49664	-0.55413	-0.50273	-0.54738	-0.55755	-0.54502	-0.61551	-0.61752	-0.57682	-0.60294	-0.54559	-0.58269	-0.65365	-0.76004	-0.56584	-0.56657	-0.63032	-0.67988	-0.62816	-0.63309	-0.68175	-0.68995	-0.71784	-0.64944	-0.73087	-0.73349	-0.65141
372	-0.49455	-0.49442	-0.49215	-0.50043	-0.55289	-0.55334	-0.47514	-0.52187	-0.58113	-0.54859	-0.63045	-0.56614	-0.55629	-0.55173	-0.50796	-0.53036	-0.54036	-0.57654	-0.52506	-0.50019	-0.54763	-0.53631	-0.53216	-0.53948	-0.48206	-0.51483	-0.56477	-0.54214	-0.58424	-0.50214	-0.57355	-0.65989	-0.73459	-0.62209	-0.51781	-0.62692	-0.65574	-0.59104	-0.64657	-0.62915	-0.69019	-0.69473	-0.64341	-0.7035	-0.70441	-0.66981
371	-0.46202	-0.44527	-0.47098	-0.47301	-0.53164	-0.51767	-0.45497	-0.45478	-0.5561	-0.47561	-0.5544	-0.49679	-0.5022	-0.49656	-0.38755	-0.47161	-0.4779	-0.54205	-0.48723	-0.47667	-0.49951	-0.50518	-0.47096	-0.47874	-0.44687	-0.46207	-0.52712	-0.47946	-0.51396	-0.44621	-0.53168	-0.58495	-0.66283	-0.63478	-0.57863	-0.59484	-0.58698	-0.52994	-0.59796	-0.56503	-0.57717	-0.60896	-0.63286	-0.64844	-0.67376	-0.54152
370	-0.4904	-0.48034	-0.5165	-0.50545	-0.60042	-0.53669	-0.492	-0.47628	-0.55308	-0.53124	-0.57446	-0.50659	-0.53898	-0.46238	-0.49053	-0.50779	-0.49408	-0.55387	-0.53135	-0.46606	-0.49593	-0.57474	-0.51009	-0.49476	-0.48967	-0.49516	-0.57802	-0.52471	-0.57162	-0.4482	-0.55903	-0.59108	-0.67283	-0.63479	-0.64019	-0.61157	-0.60997	-0.5991	-0.59287	-0.61692	-0.62196	-0.63146	-0.68297	-0.66147	-0.69502	-0.54411
369	-0.48782	-0.53572	-0.52458	-0.49454	-0.58677	-0.53944	-0.55207	-0.51546	-0.51514	-0.54689	-0.5804	-0.51009	-0.58695	-0.46725	-0.54989	-0.55963	-0.51823	-0.48692	-0.53817	-0.46195	-0.49524	-0.56077	-0.55703	-0.50879	-0.50868	-0.48581	-0.59141	-0.53884	-0.57694	-0.53077	-0.58472	-0.61192	-0.66545	-0.63569	-0.60559	-0.62567	-0.63589	-0.62267	-0.60269	-0.64777	-0.67463	-0.66233	-0.69621	-0.67504	-0.72933	-0.61912
368	-0.51453	-0.53768	-0.4802	-0.49435	-0.54557	-0.53546	-0.49478	-0.49564	-0.48818	-0.566	-0.56067	-0.53889	-0.5561	-0.51727	-0.54353	-0.55477	-0.54664	-0.50131	-0.49248	-0.46958	-0.53231	-0.55051	-0.56205	-0.54934	-0.52727	-0.44406	-0.56718	-0.54314	-0.56433	-0.5489	-0.56607	-0.61907	-0.64853	-0.57771	-0.54427	-0.62623	-0.6499	-0.61577	-0.6007	-0.66851	-0.69607	-0.66305	-0.64655	-0.69674	-0.68951	-0.64701
367	-0.48931	-0.47346	-0.38999	-0.49864	-0.4805	-0.48334	-0.41909	-0.43465	-0.46857	-0.48951	-0.53421	-0.45029	-0.45014	-0.53204	-0.50475	-0.47797	-0.50733	-0.46616	-0.42681	-0.4396	-0.53036	-0.42555	-0.49864	-0.52328	-0.51883	-0.43072	-0.54414	-0.52619	-0.51796	-0.53016	-0.51157	-0.54609	-0.56812	-0.5317	-0.51977	-0.61404	-0.58884	-0.63594	-0.58495	-0.61859	-0.60737	-0.63023	-0.58198	-0.6105	-0.63545	-0.5735
366	-0.52963	-0.52362	-0.45421	-0.497	-0.457	-0.4611	-0.48917	-0.50881	-0.50885	-0.52291	-0.57833	-0.50911	-0.48296	-0.59795	-0.5853	-0.5032	-0.55256	-0.49685	-0.47203	-0.49059	-0.55762	-0.44813	-0.53735	-0.5453	-0.54976	-0.55018	-0.53884	-0.59948	-0.61121	-0.55536	-0.54189	-0.57315	-0.665	-0.5352	-0.52281	-0.6205	-0.60408	-0.64828	-0.65893	-0.6236	-0.6122	-0.70028	-0.61772	-0.61913	-0.6604	-0.59649
365	-0.58078	-0.54017	-0.56301	-0.51314	-0.5632	-0.50694	-0.6278	-0.59605	-0.58001	-0.56796	-0.63172	-0.56953	-0.53192	-0.62829	-0.58688	-0.59952	-0.58738	-0.55636	-0.5551	-0.5692	-0.57811	-0.44725	-0.58465	-0.58069	-0.57802	-0.63899	-0.55952	-0.652	-0.65027	-0.61726	-0.59139	-0.65407	-0.74216	-0.57606	-0.60372	-0.63484	-0.66529	-0.66618	-0.67264	-0.64932	-0.70584	-0.80606	-0.69226	-0.70752	-0.67813	-0.69841
364	-0.66809	-0.59052	-0.67396	-0.62747	-0.65902	-0.5727	-0.66733	-0.68241	-0.66833	-0.68141	-0.61366	-0.62679	-0.61716	-0.67061	-0.63504	-0.71744	-0.65515	-0.68454	-0.62337	-0.59646	-0.62054	-0.58487	-0.64582	-0.6704	-0.64501	-0.65084	-0.60555	-0.71044	-0.69201	-0.70218	-0.67399	-0.70831	-0.82542	-0.62727	-0.70332	-0.69111	-0.73035	-0.71938	-0.69455	-0.71955	-0.77733	-0.78366	-0.73699	-0.80457	-0.75314	-0.75328
363	-0.68486	-0.60444	-0.66105	-0.64599	-0.66929	-0.57981	-0.63426	-0.67192	-0.68952	-0.66042	-0.61068	-0.5711	-0.60927	-0.65394	-0.59241	-0.66955	-0.63139	-0.68504	-0.60894	-0.59638	-0.62592	-0.58674	-0.69257	-0.64496	-0.65296	-0.58724	-0.65345	-0.68927	-0.65492	-0.67437	-0.67123	-0.72372	-0.79039	-0.67679	-0.70855	-0.74029	-0.70788	-0.78	-0.70298	-0.75595	-0.76566	-0.72	-0.78417	-0.77115	-0.7675	-0.71267
362	-0.6112	-0.57489	-0.55877	-0.57308	-0.50573	-0.56788	-0.61377	-0.56587	-0.65332	-0.59996	-0.61961	-0.50828	-0.57588	-0.6209	-0.55022	-0.61357	-0.59436	-0.59543	-0.53354	-0.57823	-0.58238	-0.59708	-0.67269	-0.59446	-0.60955	-0.56617	-0.62286	-0.59796	-0.65415	-0.59638	-0.66141	-0.66758	-0.76188	-0.70538	-0.66698	-0.69347	-0.67395	-0.74511	-0.68102	-0.73505	-0.73149	-0.69667	-0.74413	-0.68652	-0.76159	-0.65731
361	-0.57643	-0.5382	-0.51576	-0.56358	-0.53645	-0.6008	-0.6026	-0.51547	-0.62803	-0.59771	-0.6228	-0.58816	-0.58985	-0.59814	-0.56639	-0.57036	-0.59327	-0.57347	-0.54529	-0.60688	-0.55759	-0.58453	-0.63533	-0.60447	-0.58986	-0.63528	-0.65587	-0.60357	-0.63841	-0.60167	-0.6865	-0.62237	-0.76386	-0.78278	-0.68201	-0.67171	-0.68636	-0.71382	-0.63007	-0.72392	-0.75547	-0.78864	-0.70343	-0.71829	-0.71814	-0.67326
360	-0.56683	-0.54655	-0.60298	-0.55834	-0.6279	-0.5975	-0.64899	-0.55432	-0.67746	-0.69221	-0.64995	-0.65779	-0.62552	-0.62843	-0.60127	-0.59092	-0.61605	-0.6071	-0.55963	-0.60863	-0.56624	-0.61412	-0.63352	-0.65177	-0.58459	-0.6726	-0.67374	-0.67038	-0.64531	-0.66863	-0.75144	-0.58888	-0.77408	-0.78821	-0.64796	-0.71643	-0.69839	-0.66123	-0.64539	-0.74827	-0.73946	-0.80638	-0.66294	-0.7515	-0.71521	-0.69308
359	-0.61573	-0.63277	-0.64453	-0.55073	-0.63051	-0.60368	-0.59382	-0.55968	-0.66809	-0.63942	-0.63048	-0.68321	-0.64549	-0.56283	-0.60385	-0.56498	-0.65568	-0.59923	-0.56628	-0.6177	-0.58722	-0.56834	-0.64578	-0.68002	-0.56324	-0.64268	-0.61892	-0.66783	-0.64343	-0.67502	-0.67331	-0.62534	-0.78508	-0.70539	-0.63646	-0.734	-0.72752	-0.66456	-0.7027	-0.74463	-0.74756	-0.74492	-0.70751	-0.74082	-0.69594	-0.66603
358	-0.60428	-0.61942	-0.60023	-0.54205	-0.5643	-0.61462	-0.54743	-0.51325	-0.65248	-0.55841	-0.61603	-0.63043	-0.61542	-0.54415	-0.57522	-0.6	-0.62244	-0.56125	-0.59605	-0.59796	-0.56662	-0.54177	-0.66593	-0.64729	-0.58375	-0.55131	-0.55825	-0.59778	-0.6243	-0.65375	-0.60703	-0.65674	-0.75142	-0.61174	-0.6579	-0.68567	-0.7472	-0.65552	-0.73789	-0.69116	-0.71889	-0.71089	-0.71036	-0.70726	-0.72978	-0.64366
357	-0.60471	-0.60743	-0.5361	-0.5688	-0.5966	-0.58362	-0.53375	-0.52373	-0.59609	-0.56045	-0.58207	-0.60975	-0.61862	-0.59428	-0.61919	-0.61094	-0.61748	-0.57427	-0.62019	-0.59688	-0.54443	-0.55369	-0.64631	-0.61445	-0.59363	-0.52701	-0.55365	-0.60093	-0.60959	-0.62725	-0.58887	-0.67552	-0.73485	-0.6661	-0.69895	-0.65517	-0.68562	-0.67221	-0.71449	-0.66935	-0.71904	-0.74623	-0.71759	-0.70997	-0.74783	-0.68449
356	-0.59853	-0.60587	-0.60818	-0.56153	-0.66694	-0.59589	-0.6409	-0.57935	-0.65855	-0.69169	-0.64072	-0.60881	-0.62494	-0.70142	-0.61761	-0.64479	-0.57005	-0.63222	-0.63668	-0.59451	-0.58049	-0.58323	-0.61981	-0.58297	-0.61674	-0.60231	-0.64715	-0.65614	-0.63908	-0.61737	-0.68558	-0.69511	-0.74509	-0.72088	-0.69666	-0.68227	-0.66038	-0.66247	-0.71444	-0.73216	-0.72883	-0.76965	-0.69995	-0.74423	-0.78505	-0.67872
355	-0.58117	-0.60898	-0.59395	-0.53688	-0.57942	-0.62686	-0.61253	-0.56752	-0.65783	-0.69418	-0.61538	-0.62439	-0.65785	-0.65535	-0.62863	-0.59181	-0.55774	-0.59412	-0.61422	-0.59575	-0.5488	-0.55846	-0.58045	-0.54763	-0.57708	-0.61361	-0.62118	-0.62146	-0.63378	-0.55946	-0.61665	-0.66931	-0.77354	-0.67456	-0.68111	-0.68251	-0.6861	-0.68818	-0.70426	-0.71868	-0.74759	-0.71417	-0.70161	-0.71518	-0.72055	-0.63671
354	-0.63287	-0.65471	-0.61478	-0.59077	-0.5565	-0.6743	-0.6263	-0.56585	-0.64509	-0.66549	-0.61941	-0.63435	-0.71193	-0.63713	-0.6096	-0.60657	-0.56473	-0.588	-0.63678	-0.61949	-0.55402	-0.57876	-0.65964	-0.5883	-0.61842	-0.6245	-0.65549	-0.62159	-0.59648	-0.58863	-0.6432	-0.67356	-0.81766	-0.65882	-0.64569	-0.64973	-0.75678	-0.69908	-0.71395	-0.71914	-0.71855	-0.72701	-0.75226	-0.73594	-0.71379	-0.64888
353	-0.6806	-0.67163	-0.62841	-0.62568	-0.59449	-0.67097	-0.67765	-0.5944	-0.64877	-0.68766	-0.64359	-0.69717	-0.72878	-0.62868	-0.65124	-0.66039	-0.63694	-0.64557	-0.65204	-0.65838	-0.57107	-0.64124	-0.73618	-0.6744	-0.66396	-0.64723	-0.63665	-0.64817	-0.62638	-0.65456	-0.64931	-0.66602	-0.82986	-0.70105	-0.66005	-0.68186	-0.75889	-0.73011	-0.74281	-0.75589	-0.71814	-0.78681	-0.80698	-0.75357	-0.75381	-0.7013
352	-0.75488	-0.69013	-0.73419	-0.68847	-0.67583	-0.68083	-0.75462	-0.64739	-0.73708	-0.79244	-0.70017	-0.74468	-0.76054	-0.6782	-0.68401	-0.71407	-0.71758	-0.7197	-0.71488	-0.71279	-0.67311	-0.69209	-0.7627	-0.7589	-0.76388	-0.68397	-0.7215	-0.73724	-0.74534	-0.74655	-0.7245	-0.71748	-0.82638	-0.73394	-0.72546	-0.78006	-0.78873	-0.79984	-0.79298	-0.82011	-0.79519	-0.84808	-0.82844	-0.8072	-0.87419	-0.72437
351	-0.74287	-0.72931	-0.77823	-0.68999	-0.75342	-0.71625	-0.79279	-0.75416	-0.8007	-0.82467	-0.67882	-0.79224	-0.8073	-0.71347	-0.75222	-0.7124	-0.73651	-0.75907	-0.76311	-0.76607	-0.76301	-0.72566	-0.76831	-0.72936	-0.77029	-0.72298	-0.72538	-0.77632	-0.80309	-0.80391	-0.76079	-0.78221	-0.76884	-0.74759	-0.82854	-0.84846	-0.83667	-0.83536	-0.82753	-0.84615	-0.86579	-0.85193	-0.82688	-0.8576	-0.90618	-0.79655
350	-0.75365	-0.72811	-0.73348	-0.72104	-0.78282	-0.7294	-0.74554	-0.7307	-0.79533	-0.76878	-0.69689	-0.75685	-0.78151	-0.73485	-0.75229	-0.72624	-0.72768	-0.72432	-0.77122	-0.7337	-0.81606	-0.72272	-0.73641	-0.73355	-0.79037	-0.70099	-0.74537	-0.8022	-0.74304	-0.78601	-0.80197	-0.8179	-0.81182	-0.80295	-0.83514	-0.79361	-0.85889	-0.79446	-0.80204	-0.8375	-0.8526	-0.82042	-0.79537	-0.85453	-0.90554	-0.79338
349	-0.74086	-0.72974	-0.71717	-0.68132	-0.74927	-0.78777	-0.73436	-0.73767	-0.77265	-0.68863	-0.72465	-0.7477	-0.73298	-0.74041	-0.76156	-0.74859	-0.71276	-0.71104	-0.75982	-0.70921	-0.75052	-0.76332	-0.74496	-0.73969	-0.76069	-0.74796	-0.71026	-0.79187	-0.72707	-0.76408	-0.80093	-0.7674	-0.90234	-0.78559	-0.82725	-0.70478	-0.80709	-0.74053	-0.83148	-0.8478	-0.86378	-0.84642	-0.80323	-0.8175	-0.89275	-0.80065
348	-0.77085	-0.72964	-0.6885	-0.67474	-0.67421	-0.77891	-0.69745	-0.68912	-0.75586	-0.73098	-0.72762	-0.74471	-0.68234	-0.73298	-0.72245	-0.74977	-0.73581	-0.68028	-0.7697	-0.70735	-0.64868	-0.74579	-0.76539	-0.72947	-0.75372	-0.72694	-0.74227	-0.73689	-0.73386	-0.73158	-0.76444	-0.74175	-0.93296	-0.76475	-0.75636	-0.67908	-0.73755	-0.75053	-0.85636	-0.79509	-0.87574	-0.83163	-0.78334	-0.8222	-0.83009	-0.75496
347	-0.70263	-0.72367	-0.62609	-0.65715	-0.66484	-0.72355	-0.70465	-0.67998	-0.71897	-0.70834	-0.67533	-0.71844	-0.6663	-0.69427	-0.65613	-0.68874	-0.67245	-0.62929	-0.69849	-0.70517	-0.62569	-0.67983	-0.71121	-0.66989	-0.69327	-0.71083	-0.63708	-0.68105	-0.73251	-0.68616	-0.69491	-0.71253	-0.79865	-0.66463	-0.6823	-0.61886	-0.70203	-0.73144	-0.8113	-0.72883	-0.79068	-0.80585	-0.74307	-0.7776	-0.7626	-0.73873
346	-0.72041	-0.72637	-0.64079	-0.71934	-0.75961	-0.65991	-0.67736	-0.6776	-0.73672	-0.75383	-0.72488	-0.76947	-0.73154	-0.71124	-0.66752	-0.70531	-0.665	-0.63633	-0.67067	-0.70554	-0.66295	-0.68	-0.6735	-0.75052	-0.73799	-0.71734	-0.65156	-0.70048	-0.73376	-0.71624	-0.70097	-0.76581	-0.81175	-0.70692	-0.71525	-0.68853	-0.7435	-0.77968	-0.80487	-0.75179	-0.76103	-0.82561	-0.77612	-0.78873	-0.77029	-0.72968
345	-0.68949	-0.73033	-0.70987	-0.73087	-0.78141	-0.65679	-0.6944	-0.70201	-0.70793	-0.71332	-0.72796	-0.76065	-0.75442	-0.73099	-0.68978	-0.67808	-0.65524	-0.64548	-0.66652	-0.70284	-0.62386	-0.72579	-0.66782	-0.75839	-0.67347	-0.69481	-0.67379	-0.71385	-0.77013	-0.69741	-0.71012	-0.7685	-0.85225	-0.73593	-0.73192	-0.70462	-0.76786	-0.72015	-0.77464	-0.80492	-0.80105	-0.83636	-0.84554	-0.81121	-0.845	-0.79403
344	-0.73046	-0.76206	-0.74495	-0.77563	-0.72477	-0.73522	-0.69926	-0.69845	-0.75615	-0.74652	-0.75337	-0.77928	-0.74651	-0.7594	-0.76377	-0.72705	-0.73223	-0.66165	-0.73057	-0.71564	-0.6441	-0.7484	-0.72375	-0.73098	-0.70528	-0.73448	-0.77231	-0.74744	-0.76014	-0.71061	-0.75476	-0.82039	-0.88748	-0.79864	-0.79759	-0.74995	-0.82016	-0.77267	-0.83547	-0.84016	-0.88195	-0.83033	-0.87015	-0.88148	-0.92474	-0.83396
343	-0.71508	-0.7346	-0.64816	-0.68922	-0.65743	-0.77465	-0.71702	-0.67473	-0.71241	-0.72987	-0.72195	-0.76087	-0.72528	-0.71545	-0.71725	-0.71097	-0.72933	-0.63425	-0.70932	-0.72402	-0.63737	-0.73268	-0.67078	-0.65254	-0.69029	-0.7179	-0.69062	-0.76104	-0.73712	-0.70327	-0.69334	-0.76811	-0.8192	-0.7418	-0.72292	-0.75032	-0.839	-0.75121	-0.85222	-0.76566	-0.85183	-0.8131	-0.84606	-0.8413	-0.9053	-0.81618
342	-0.77518	-0.7599	-0.65663	-0.67644	-0.69238	-0.81659	-0.75485	-0.68149	-0.74836	-0.78613	-0.8169	-0.76443	-0.76945	-0.76393	-0.76627	-0.74145	-0.77202	-0.68997	-0.72654	-0.7562	-0.70908	-0.7887	-0.70744	-0.68364	-0.76311	-0.75984	-0.69276	-0.76315	-0.74053	-0.75487	-0.69695	-0.78185	-0.84445	-0.74627	-0.73377	-0.867	-0.85574	-0.82098	-0.88442	-0.78953	-0.86654	-0.84549	-0.86362	-0.83541	-0.85544	-0.832
341	-0.83664	-0.78765	-0.74777	-0.71618	-0.74383	-0.79679	-0.78039	-0.72999	-0.7305	-0.82198	-0.81736	-0.7606	-0.76296	-0.8027	-0.71613	-0.6826	-0.75041	-0.7226	-0.75592	-0.73774	-0.73512	-0.7919	-0.72982	-0.70735	-0.71294	-0.70256	-0.68713	-0.72843	-0.76066	-0.73906	-0.74058	-0.76067	-0.87476	-0.79558	-0.73469	-0.8737	-0.85206	-0.82714	-0.831	-0.808	-0.8971	-0.8011	-0.8924	-0.88032	-0.83216	-0.81712
340	-0.92277	-0.86452	-0.8843	-0.87468	-0.80806	-0.82683	-0.89903	-0.78372	-0.80276	-0.86716	-0.83525	-0.81501	-0.80302	-0.88331	-0.79802	-0.75119	-0.81922	-0.80465	-0.81193	-0.8004	-0.79711	-0.79584	-0.78002	-0.79977	-0.80385	-0.77558	-0.77548	-0.75414	-0.81708	-0.79762	-0.86744	-0.80584	-0.91994	-0.8195	-0.85062	-0.87049	-0.92715	-0.86176	-0.85515	-0.90908	-0.93484	-0.86662	-0.89352	-0.93936	-0.92404	-0.85651
339	-0.88533	-0.85016	-0.89484	-0.90258	-0.84234	-0.81535	-0.87453	-0.82852	-0.79063	-0.8154	-0.7747	-0.84882	-0.80256	-0.89025	-0.77024	-0.75705	-0.78614	-0.77128	-0.76413	-0.84604	-0.7869	-0.7312	-0.73659	-0.78544	-0.77606	-0.76965	-0.79368	-0.77979	-0.81244	-0.81354	-0.83164	-0.77932	-0.91802	-0.80966	-0.83206	-0.82162	-0.90308	-0.81317	-0.84148	-0.86245	-0.92277	-0.90302	-0.84762	-0.9176	-0.93909	-0.82403
338	-0.83959	-0.83863	-0.8524	-0.87317	-0.79827	-0.74956	-0.80757	-0.79922	-0.85141	-0.7923	-0.78718	-0.82463	-0.81731	-0.86354	-0.79752	-0.7563	-0.8011	-0.69063	-0.75554	-0.82598	-0.80645	-0.68697	-0.73361	-0.73495	-0.79217	-0.72896	-0.79341	-0.77237	-0.78555	-0.77627	-0.75055	-0.80897	-0.87737	-0.76988	-0.79141	-0.84064	-0.8368	-0.84117	-0.83699	-0.85154	-0.86853	-0.92012	-0.80198	-0.84756	-0.9139	-0.79775
337	-0.85136	-0.86346	-0.85489	-0.8284	-0.84836	-0.76496	-0.76019	-0.86458	-0.88853	-0.78734	-0.8351	-0.83509	-0.85981	-0.80568	-0.77972	-0.77705	-0.76192	-0.6481	-0.74849	-0.76499	-0.80901	-0.69706	-0.78655	-0.77616	-0.78868	-0.72985	-0.75464	-0.79379	-0.76759	-0.78184	-0.7767	-0.87485	-0.88498	-0.80792	-0.79895	-0.84033	-0.82943	-0.87399	-0.86383	-0.85885	-0.83058	-0.86732	-0.87227	-0.84276	-0.87477	-0.77999
336	-0.86351	-0.90234	-0.8682	-0.84233	-0.93359	-0.86076	-0.86767	-0.9406	-0.9204	-0.88311	-0.9324	-0.8713	-0.9327	-0.83104	-0.87451	-0.88705	-0.77586	-0.77382	-0.81621	-0.79993	-0.81211	-0.7663	-0.83953	-0.82616	-0.87496	-0.83898	-0.7632	-0.84422	-0.82147	-0.84658	-0.88327	-0.9584	-0.93117	-0.82007	-0.8845	-0.89598	-0.92459	-0.92067	-0.94066	-0.95829	-0.86344	-0.92336	-0.9312	-0.87811	-0.8742	-0.83711
335	-0.87209	-0.87113	-0.93594	-0.89018	-0.98846	-0.8947	-0.95345	-0.95081	-0.91706	-0.88322	-0.9562	-0.9294	-0.90868	-0.87497	-0.89045	-0.92063	-0.77108	-0.81982	-0.86554	-0.8432	-0.7958	-0.80658	-0.82322	-0.83649	-0.85017	-0.90766	-0.78312	-0.86826	-0.84986	-0.8406	-0.87502	-0.93065	-0.99505	-0.84857	-0.88102	-0.86205	-0.92614	-0.90298	-0.91715	-0.96287	-0.91976	-0.95802	-0.91989	-0.91924	-0.90255	-0.8727
334	-0.91697	-0.87897	-0.89926	-0.89711	-0.94604	-0.89208	-0.98299	-0.90504	-0.94319	-0.93322	-0.90256	-0.94299	-0.87475	-0.88981	-0.88873	-0.90992	-0.8271	-0.84378	-0.85865	-0.86816	-0.80951	-0.81016	-0.81045	-0.82983	-0.79297	-0.89334	-0.80136	-0.83684	-0.87124	-0.82187	-0.89577	-0.89477	-0.94946	-0.91425	-0.85454	-0.84817	-0.88628	-0.92168	-0.8984	-0.98797	-0.94477	-0.93035	-0.89831	-0.89323	-0.93845	-0.85912
333	-0.95245	-0.92046	-0.95112	-0.8807	-0.95784	-0.91521	-0.9986	-0.9105	-0.97464	-0.94429	-0.94559	-0.96952	-0.85784	-0.90724	-0.85433	-0.8812	-0.86681	-0.81592	-0.79896	-0.8829	-0.83166	-0.82873	-0.8586	-0.87998	-0.81535	-0.91745	-0.84658	-0.86665	-0.91224	-0.86701	-0.86944	-0.85994	-0.94513	-0.94454	-0.89999	-0.89803	-0.88902	-0.87498	-0.91753	-0.92167	-0.91796	-0.89739	-0.91912	-0.84011	-0.93396	-0.86727
332	-0.94659	-0.95102	-0.91215	-0.91019	-0.94168	-0.97428	-0.93979	-0.95669	-0.92996	-0.91462	-0.96904	-0.90812	-0.89859	-0.88096	-0.85938	-0.88254	-0.85129	-0.87016	-0.79511	-0.8786	-0.84165	-0.83812	-0.87343	-0.91709	-0.8628	-0.87461	-0.87821	-0.88234	-0.91686	-0.93456	-0.88731	-0.82905	-0.94311	-0.94252	-0.93345	-0.96556	-0.91023	-0.90886	-0.98071	-0.87891	-0.92599	-0.92372	-0.90653	-0.84486	-0.88458	-0.89459
331	-0.95121	-0.88561	-0.94783	-0.91974	-0.93988	-0.92692	-0.88519	-0.90272	-0.96246	-0.91028	-0.93641	-0.89559	-0.90001	-0.81937	-0.82851	-0.86198	-0.82701	-0.85019	-0.86039	-0.79475	-0.85496	-0.79862	-0.81917	-0.89553	-0.91073	-0.80052	-0.82827	-0.86615	-0.84657	-0.9044	-0.81636	-0.81733	-0.94483	-0.83016	-0.88242	-0.98197	-0.88771	-0.88991	-0.94018	-0.86373	-0.91701	-0.96358	-0.90236	-0.92579	-0.89004	-0.87233
330	-0.9588	-0.85473	-0.89645	-0.9303	-0.92281	-0.9506	-0.92214	-0.89704	-0.97248	-0.9962	-0.9008	-0.83166	-0.92293	-0.82198	-0.8876	-0.87065	-0.82058	-0.86571	-0.8572	-0.78748	-0.87152	-0.82201	-0.79044	-0.85671	-0.90101	-0.79029	-0.79384	-0.83025	-0.82243	-0.826	-0.87853	-0.9014	-0.95275	-0.85063	-0.82897	-0.98481	-0.9212	-0.86877	-0.88363	-0.95277	-0.9565	-0.95059	-0.91462	-0.95032	-0.9617	-0.86718
329	-0.95044	-0.92733	-0.97893	-0.90631	-0.95315	-0.97039	-1.01556	-0.98504	-1.02967	-1.03999	-0.98181	-0.9265	-0.95055	-0.91413	-0.93477	-0.90052	-0.90891	-0.89343	-0.85434	-0.88157	-0.90696	-0.88625	-0.82198	-0.84742	-0.93714	-0.86797	-0.84847	-0.91128	-0.89143	-0.8494	-0.9097	-0.94591	-1.00421	-0.843	-0.89692	-0.98041	-0.96638	-0.8581	-0.88709	-0.96459	-0.99145	-0.95694	-0.98416	-0.92989	-0.99951	-0.91337
328	-1.00707	-1.02916	-0.99057	-1.01806	-1.04636	-0.99718	-1.04481	-1.06714	-1.02367	-1.01304	-1.09045	-1.04104	-0.99272	-1.01732	-0.95969	-0.96909	-1.01737	-0.96715	-0.94994	-1.02447	-0.95172	-0.93198	-0.95143	-0.9406	-0.92303	-0.93303	-0.92392	-0.97805	-1.01253	-0.90772	-1.00436	-0.98823	-1.03535	-0.94205	-0.98516	-0.97157	-1.04983	-0.94406	-0.97418	-0.99012	-1.05144	-1.01428	-0.99015	-0.97524	-1.0217	-1.01486
327	-0.9754	-1.0248	-1.00858	-0.96414	-1.04121	-0.96143	-1.03193	-1.00588	-1.01258	-0.95391	-1.03992	-1.03337	-0.94798	-1.02485	-0.89058	-0.94784	-1.00945	-0.9174	-1.01322	-0.95729	-0.95229	-0.83374	-0.89627	-0.87973	-0.89748	-0.85304	-0.90111	-0.91154	-0.96928	-0.86612	-0.87745	-0.92867	-0.95607	-0.89573	-0.9112	-0.92437	-1.01068	-0.98454	-0.98771	-0.94444	-1.04028	-1.00689	-0.93763	-0.94445	-0.98269	-0.99162
326	-0.99868	-0.97165	-0.9682	-0.91939	-1.00765	-0.91814	-0.96193	-0.94778	-0.95281	-0.9934	-0.96585	-0.9222	-0.92626	-0.96778	-0.86619	-0.89427	-0.88976	-0.88201	-0.97864	-0.83373	-0.88653	-0.78202	-0.83189	-0.8357	-0.86779	-0.74608	-0.85719	-0.82493	-0.87448	-0.82611	-0.81577	-0.89377	-0.89736	-0.86202	-0.83397	-0.89241	-0.94509	-0.98304	-0.92426	-0.92689	-0.97954	-0.96172	-0.8958	-0.908	-0.94948	-0.93545
325	-0.97249	-0.92717	-0.94062	-0.8729	-0.94132	-0.91238	-0.89237	-0.87714	-0.92072	-0.96925	-0.92486	-0.89829	-0.87853	-0.89367	-0.88655	-0.83064	-0.85422	-0.83995	-0.84224	-0.76081	-0.79854	-0.75017	-0.76166	-0.85308	-0.83347	-0.73485	-0.82023	-0.84993	-0.81189	-0.87607	-0.84583	-0.83908	-0.84517	-0.79704	-0.80375	-0.81929	-0.84386	-0.84956	-0.84691	-0.8736	-0.90897	-0.88998	-0.85867	-0.89774	-0.92879	-0.86384
324	-1.00878	-0.88444	-0.94467	-0.93468	-0.94319	-0.93319	-0.89606	-0.85904	-0.95723	-0.96924	-0.96242	-0.9536	-0.8912	-0.90447	-0.91042	-0.80886	-0.83023	-0.83406	-0.79004	-0.81938	-0.78663	-0.72167	-0.81967	-0.91074	-0.85995	-0.85703	-0.84809	-0.91176	-0.81003	-0.92314	-0.89464	-0.84385	-0.85992	-0.85605	-0.86706	-0.8241	-0.85521	-0.81172	-0.8706	-0.8885	-0.87987	-0.90959	-0.84417	-0.932	-0.92941	-0.86441
323	-0.91523	-0.88605	-0.87179	-0.91359	-0.88668	-0.92366	-0.93577	-0.84996	-0.90433	-0.81926	-0.89517	-0.91735	-0.89093	-0.85315	-0.86092	-0.81345	-0.8195	-0.85306	-0.75853	-0.84466	-0.74082	-0.72128	-0.81983	-0.83603	-0.82185	-0.91585	-0.82215	-0.86026	-0.8172	-0.86164	-0.84142	-0.81452	-0.88775	-0.84684	-0.82392	-0.82041	-0.84948	-0.83181	-0.92013	-0.8351	-0.92494	-0.85502	-0.87323	-0.90535	-0.9108	-0.8955
322	-0.89659	-0.91802	-0.88662	-0.94234	-0.90827	-0.93138	-0.92209	-0.91273	-0.92007	-0.8565	-0.89434	-0.93151	-0.96444	-0.86785	-0.88579	-0.91308	-0.82722	-0.89967	-0.81537	-0.92978	-0.80247	-0.84451	-0.88702	-0.83744	-0.83242	-0.91742	-0.88541	-0.91386	-0.83111	-0.87604	-0.8662	-0.85789	-0.96658	-0.93178	-0.86248	-0.87321	-0.9147	-0.97411	-0.95422	-0.91252	-0.92455	-0.9015	-0.95651	-0.93916	-0.93613	-0.94759
321	-0.84328	-0.89766	-0.87605	-0.93559	-0.8786	-0.86018	-0.86211	-0.84476	-0.87648	-0.82582	-0.88556	-0.86061	-0.88047	-0.8114	-0.83424	-0.8936	-0.84509	-0.85318	-0.80264	-0.8908	-0.78682	-0.86653	-0.86751	-0.81866	-0.77079	-0.80576	-0.85837	-0.87286	-0.83152	-0.85458	-0.82642	-0.88291	-0.91928	-0.90243	-0.82291	-0.85499	-0.88578	-0.90473	-0.8991	-0.8478	-0.88819	-0.84996	-0.87908	-0.88259	-0.8729	-0.88483
320	-0.81686	-0.79284	-0.83101	-0.87256	-0.78423	-0.83188	-0.82933	-0.81119	-0.82554	-0.84552	-0.818	-0.77971	-0.80889	-0.76307	-0.75522	-0.77571	-0.7623	-0.73417	-0.79185	-0.76411	-0.78057	-0.80708	-0.79344	-0.76175	-0.75729	-0.7664	-0.844	-0.80929	-0.8001	-0.79803	-0.76336	-0.81307	-0.78001	-0.84656	-0.78602	-0.8509	-0.85527	-0.8495	-0.85499	-0.84031	-0.85378	-0.81922	-0.79773	-0.84545	-0.83292	-0.80622
319	-0.68795	-0.71939	-0.59266	-0.74427	-0.64142	-0.70049	-0.71129	-0.65613	-0.68909	-0.67473	-0.68371	-0.66975	-0.64466	-0.63541	-0.60488	-0.66048	-0.6712	-0.6118	-0.67601	-0.64582	-0.64206	-0.66586	-0.67242	-0.62452	-0.64918	-0.67375	-0.72729	-0.73093	-0.78527	-0.66443	-0.72235	-0.68394	-0.69872	-0.70041	-0.72204	-0.77974	-0.76047	-0.78352	-0.79059	-0.73462	-0.86702	-0.76475	-0.78148	-0.79319	-0.74098	-0.74551
318	-0.60849	-0.68277	-0.5046	-0.64279	-0.5859	-0.62985	-0.61423	-0.61724	-0.6122	-0.60979	-0.6252	-0.61898	-0.59465	-0.61135	-0.62559	-0.64196	-0.60172	-0.56665	-0.63698	-0.64007	-0.57644	-0.68247	-0.65192	-0.62273	-0.68355	-0.65149	-0.71983	-0.73679	-0.74335	-0.66408	-0.74763	-0.65682	-0.78422	-0.7766	-0.72028	-0.75287	-0.77767	-0.78905	-0.80827	-0.80575	-0.84741	-0.79941	-0.74437	-0.81974	-0.77616	-0.7477
317	-0.55127	-0.52553	-0.44939	-0.50977	-0.45655	-0.48631	-0.52393	-0.46568	-0.52411	-0.46857	-0.56781	-0.50643	-0.55152	-0.54613	-0.56884	-0.56144	-0.55898	-0.52876	-0.57987	-0.60799	-0.47078	-0.70725	-0.68476	-0.65247	-0.6695	-0.60049	-0.75314	-0.6999	-0.70921	-0.63927	-0.73635	-0.67744	-0.84347	-0.80433	-0.69988	-0.74526	-0.7843	-0.74855	-0.77212	-0.72909	-0.77632	-0.75415	-0.75062	-0.79526	-0.80259	-0.74953
316	-0.35905	-0.32377	-0.31452	-0.29393	-0.28527	-0.34176	-0.35421	-0.27053	-0.36626	-0.32699	-0.37343	-0.32266	-0.42999	-0.40938	-0.37997	-0.43684	-0.47544	-0.41671	-0.484	-0.51574	-0.46639	-0.65497	-0.64998	-0.62947	-0.60945	-0.62199	-0.73456	-0.61719	-0.67636	-0.66716	-0.72236	-0.68968	-0.81409	-0.74533	-0.75104	-0.7554	-0.79408	-0.73293	-0.72015	-0.78406	-0.70902	-0.70308	-0.76607	-0.77615	-0.83658	-0.75973
315	-0.08191	-0.07462	-0.05394	-0.02537	-0.01853	-0.09644	-0.06836	-0.03406	-0.12112	-0.07964	-0.08416	-0.10051	-0.20707	-0.14574	-0.11803	-0.21454	-0.26904	-0.19644	-0.29703	-0.4516	-0.45941	-0.51864	-0.51408	-0.49567	-0.52598	-0.623	-0.68116	-0.60172	-0.65427	-0.65985	-0.7045	-0.68308	-0.76749	-0.72192	-0.76478	-0.74936	-0.74275	-0.76228	-0.71867	-0.76761	-0.69037	-0.71998	-0.79924	-0.76782	-0.74054	-0.76467
314	0.3039	0.31854	0.34834	0.35325	0.31259	0.32752	0.34035	0.34932	0.31083	0.32466	0.34657	0.23028	0.19121	0.19489	0.23137	0.1099	0.12698	0.04773	-0.07658	-0.21163	-0.31261	-0.22186	-0.29658	-0.32805	-0.46544	-0.47582	-0.48707	-0.44768	-0.51758	-0.65906	-0.59638	-0.64369	-0.66923	-0.69257	-0.66108	-0.68627	-0.63983	-0.6514	-0.72811	-0.68901	-0.65268	-0.7481	-0.62865	-0.68366	-0.6245	-0.69349
313	0.82229	0.92699	0.93177	0.88945	0.89405	0.8801	0.86315	0.88716	0.82691	0.87744	0.81006	0.7021	0.67712	0.61915	0.63869	0.55908	0.49522	0.37217	0.16052	0.09412	0.03075	0.00177	-0.07948	-0.1369	-0.26893	-0.24459	-0.33941	-0.35112	-0.42117	-0.53821	-0.50041	-0.57615	-0.55591	-0.63851	-0.52063	-0.6051	-0.55516	-0.56187	-0.64046	-0.53954	-0.60794	-0.65706	-0.62652	-0.6058	-0.55225	-0.55005
312	1.54441	1.61806	1.6503	1.62471	1.57843	1.56145	1.52536	1.54423	1.39754	1.47025	1.39243	1.33007	1.33644	1.09173	1.14668	1.00884	0.87753	0.75737	0.55893	0.41919	0.33943	0.24441	0.07019	0.000605137	-0.10475	-0.12314	-0.22151	-0.31429	-0.40938	-0.46145	-0.4264	-0.52698	-0.51973	-0.53993	-0.54868	-0.54694	-0.57095	-0.57457	-0.53875	-0.54281	-0.63171	-0.56866	-0.57676	-0.55245	-0.5879	-0.49157
311	2.46963	2.50678	2.5365	2.55759	2.5144	2.41879	2.41171	2.29004	2.22497	2.26287	2.12324	2.10853	2.10771	1.81924	1.78084	1.60974	1.41268	1.23791	1.04233	0.78903	0.66154	0.45826	0.27065	0.23094	0.04917	-0.04414	-0.16478	-0.28032	-0.4303	-0.39568	-0.34361	-0.46222	-0.52478	-0.55929	-0.5846	-0.57653	-0.57028	-0.62103	-0.58352	-0.60744	-0.62676	-0.56376	-0.52137	-0.58236	-0.62416	-0.50451
310	3.71	3.78164	3.75507	3.73793	3.76428	3.61283	3.55385	3.44628	3.42392	3.33405	3.23722	3.06736	3.00532	2.78316	2.61847	2.39292	2.23022	1.84417	1.59782	1.32046	1.07547	0.86861	0.61323	0.4184	0.28763	0.09398	-0.04375	-0.18565	-0.30185	-0.3768	-0.32093	-0.40013	-0.59528	-0.53428	-0.58447	-0.65845	-0.54975	-0.60603	-0.67508	-0.61722	-0.5608	-0.59025	-0.48803	-0.5734	-0.58186	-0.49815
309	5.45212	5.53483	5.34028	5.36584	5.40902	5.16256	5.11184	5.02131	4.98436	4.80644	4.67023	4.48156	4.28765	4.08234	3.78287	3.42765	3.22936	2.69058	2.33782	2.08483	1.72505	1.34924	1.07874	0.84507	0.60917	0.41979	0.1482	0.02026	-0.05118	-0.25448	-0.28331	-0.33181	-0.54499	-0.43993	-0.41924	-0.59034	-0.53699	-0.51394	-0.59942	-0.46482	-0.45523	-0.49425	-0.5262	-0.47027	-0.48274	-0.38067
308	7.43436	7.50731	7.26659	7.32491	7.23646	7.06655	6.87859	6.80453	6.65129	6.40608	6.27242	6.08023	5.796	5.49714	5.11015	4.67379	4.286	3.77456	3.22944	2.80681	2.39065	1.86328	1.56293	1.2465	0.84778	0.64503	0.37153	0.21626	0.11081	-0.09999	-0.203	-0.31296	-0.57323	-0.39045	-0.41358	-0.51293	-0.59003	-0.57434	-0.42117	-0.43978	-0.51078	-0.45997	-0.53767	-0.50472	-0.4973	-0.39471
307	9.61077	9.59602	9.44198	9.45983	9.17982	9.05613	8.89714	8.75715	8.55901	8.22696	8.05128	7.87358	7.49834	7.10276	6.57785	6.06968	5.43525	4.89309	4.21884	3.63076	3.15295	2.4838	2.15218	1.75719	1.22827	1.03349	0.64833	0.48894	0.24413	0.05394	-0.09711	-0.20443	-0.44882	-0.38568	-0.38499	-0.46939	-0.53538	-0.56503	-0.3967	-0.44989	-0.50014	-0.50441	-0.49826	-0.51145	-0.48047	-0.36425
306	11.8311	11.7725	11.6305	11.5579	11.2479	11.0952	10.9576	10.7907	10.4765	10.0856	9.91962	9.53576	9.05606	8.73737	8.03269	7.46329	6.79011	6.01214	5.21885	4.4883	3.8193	3.18326	2.72578	2.12543	1.76738	1.38653	0.98952	0.66353	0.40107	0.19391	-0.00727	-0.08595	-0.41335	-0.3756	-0.39923	-0.48472	-0.45299	-0.46628	-0.45297	-0.42055	-0.44717	-0.56702	-0.47793	-0.50559	-0.42892	-0.27241
305	13.9259	13.8244	13.6917	13.4851	13.2635	13.0945	12.8697	12.6746	12.2921	11.9332	11.6409	11.2203	10.6463	10.2699	9.51244	8.74404	8.02723	7.09339	6.16063	5.43994	4.52179	3.86211	3.21916	2.59984	2.18923	1.71264	1.27156	0.89438	0.54144	0.30711	0.05226	0.01148	-0.31081	-0.34251	-0.35998	-0.4195	-0.47118	-0.37941	-0.41348	-0.30248	-0.32806	-0.53226	-0.39125	-0.42539	-0.36357	-0.13609
304	15.6817	15.6415	15.4375	15.2055	15.1099	14.9039	14.4443	14.3042	13.8963	13.5231	13.1939	12.7205	12.1249	11.5541	10.8071	9.86784	9.15979	8.12514	7.13615	6.19621	5.18265	4.50348	3.71123	3.01414	2.48325	1.84791	1.47176	1.06858	0.65453	0.49153	0.15707	0.01009	-0.34702	-0.30681	-0.42143	-0.39602	-0.40831	-0.43708	-0.32673	-0.38555	-0.38886	-0.45902	-0.3912	-0.43713	-0.41693	-0.1423
303	17.1201	17.1253	16.9953	16.5782	16.496	16.1978	15.8998	15.6688	15.1731	14.9071	14.4775	14.054	13.4361	12.673	11.8672	11.0191	10.018	8.98744	7.98137	6.89684	5.73257	4.94241	4.10012	3.38216	2.73029	2.09257	1.67064	1.19339	0.7433	0.52841	0.21896	0.04205	-0.31258	-0.33216	-0.40617	-0.4538	-0.36768	-0.48393	-0.29931	-0.38991	-0.38679	-0.37419	-0.43778	-0.39804	-0.43579	-0.173
302	18.4418	18.3763	18.1454	17.8273	17.6986	17.3516	17.1889	16.9247	16.2861	16.1218	15.6114	15.0837	14.3904	13.7651	12.7711	12.0513	10.7429	9.72338	8.64904	7.41797	6.18478	5.4204	4.50455	3.64626	3.05685	2.36365	1.92902	1.3521	0.84678	0.62688	0.2993	0.17065	-0.30355	-0.31072	-0.28014	-0.40724	-0.30741	-0.39314	-0.31809	-0.31058	-0.40552	-0.33769	-0.41761	-0.3511	-0.4407	-0.11228
301	19.4042	19.2458	19.0822	18.8195	18.519	18.3176	18.0758	17.7352	17.0971	17.0683	16.4238	15.9132	15.0706	14.3798	13.4572	12.7671	11.2342	10.1884	8.95144	7.83169	6.57581	5.62085	4.73244	3.85109	3.06968	2.40068	1.96306	1.33074	0.8822	0.5918	0.17844	0.14711	-0.39582	-0.31781	-0.41058	-0.42934	-0.43958	-0.45485	-0.3764	-0.38632	-0.51297	-0.37756	-0.44898	-0.46122	-0.51456	-0.05395
300	20.0145	19.8085	19.7767	19.6354	19.2062	18.8757	18.6504	18.3357	17.8297	17.5716	17.0693	16.5396	15.6321	14.8033	13.9574	13.0479	11.7132	10.5846	9.34489	8.1358	6.95369	5.92666	4.91838	3.90808	2.98226	2.37307	2.00971	1.48371	1.00898	0.59259	0.17732	0.04295	-0.33472	-0.28332	-0.49389	-0.30214	-0.4302	-0.47582	-0.30396	-0.43408	-0.56927	-0.47632	-0.45377	-0.60881	-0.49601	-0.05654
299	20.4681	20.2842	20.3258	19.9311	19.6175	19.2853	19.0651	18.7239	18.1464	17.7857	17.2589	16.7509	15.9828	15.1559	14.3067	13.1911	11.9262	10.936	9.47625	8.35431	7.00297	5.75754	4.95781	3.92004	2.98158	2.33654	2.03281	1.52828	1.00772	0.56621	0.30971	0.04807	-0.30612	-0.41595	-0.52148	-0.30941	-0.43879	-0.44539	-0.29667	-0.44631	-0.53758	-0.47709	-0.41388	-0.67658	-0.47935	-0.13698
298	20.5424	20.423	20.4319	19.9946	19.8632	19.5271	19.0755	18.8483	18.2259	17.753	17.2207	16.6662	16.0239	15.5727	14.4566	13.29	12.0457	10.9755	9.49895	8.16242	6.95599	5.78769	4.93751	4.00543	3.22278	2.43229	2.0439	1.50908	1.13968	0.53746	0.29791	0.11144	-0.19797	-0.48426	-0.44121	-0.3543	-0.3492	-0.26378	-0.30459	-0.49329	-0.46204	-0.46543	-0.39281	-0.51407	-0.35879	-0.15655
297	20.1018	20.139	19.9168	19.702	19.4226	19.2982	18.8769	18.4551	18.0032	17.4293	16.8841	16.2674	15.5563	15.0209	14.1123	12.9293	11.8376	10.4153	9.32934	7.90771	6.81655	5.73668	4.82545	3.8824	3.0124	2.3093	1.82476	1.1341	0.93136	0.57508	0.00528	0.09955	-0.6333	-0.57564	-0.49726	-0.46005	-0.44101	-0.49956	-0.55236	-0.60355	-0.39835	-0.58411	-0.48757	-0.26547	-0.36543	-0.21617
296	19.3578	19.2856	19.0859	18.8711	18.9263	18.4216	18.0477	17.7267	17.3451	16.7993	16.2795	15.8007	15.0832	14.2367	13.4354	12.3254	11.2728	9.93045	8.99136	7.6661	6.72288	5.70376	4.56811	3.39644	2.91117	2.23738	1.76794	0.93741	0.93492	0.29375	-0.02703	-0.16303	-0.6637	-0.3649	-0.51977	-0.12857	-0.34246	-0.56159	-0.48252	-0.30605	-0.68047	-0.73279	-0.33918	-0.25506	-0.6451	-0.34579
295	18.7408	18.4441	17.993	17.6076	17.704	17.5559	16.7505	16.8075	16.0751	15.6834	15.5347	14.759	14.1119	13.3126	12.6585	11.5422	10.321	8.68229	7.73859	7.15997	6.15889	5.17162	4.21838	2.96185	2.78146	1.64993	1.06112	0.91835	0.48051	0.06643	-0.10525	-0.47578	-0.58962	-0.25205	-0.62604	-0.26378	-0.6338	-0.86856	-0.74769	-0.11213	-0.57104	-0.62752	-0.18387	-0.28196	-0.93323	-0.20533
294	17.2093	17.0562	16.9679	16.4712	16.3592	16.1227	15.2673	14.9365	14.3079	14.0748	14.0888	13.6486	13.1352	12.1548	11.7166	10.4468	9.10016	7.93593	7.134	6.35026	5.34206	4.70571	3.15907	2.80159	2.17268	1.74563	0.59274	0.31813	0.05705	0.29982	0.08246	-0.59512	-0.84063	-1.22344	-0.93012	-0.31533	-1.04603	-0.67894	-1.21109	-0.37719	0.01458	-0.40718	-0.3307	-0.4559	-0.71291	-0.33235
293	15.3749	15.0595	15.0486	15.1448	14.2862	14.0936	13.5792	13.2648	12.8827	12.3926	12.6119	12.0433	12.0669	10.3851	9.77824	9.4453	7.74842	7.56912	5.93118	5.20232	4.62651	3.18773	3.57732	2.6193	1.27925	1.35429	1.0745	0.12968	-0.34673	-0.02115	0.30802	-0.62481	0.09575	-0.64385	-0.01479	-0.73218	-1.56656	-0.96356	-0.93684	-0.29752	-0.02738	-0.88489	-1.19842	-0.91594	-0.82493	-1.01907
292	13.845	12.9081	13.5968	13.1938	12.85	12.2378	12.0651	11.5133	11.6304	10.7224	10.5577	9.71273	10.379	8.65851	7.67828	7.80172	6.13415	6.33394	3.7087	4.72817	3.54078	2.57198	2.62098	1.36663	0.7776	0.54933	0.92916	-0.12028	-0.62659	0.64996	0.71056	0.09934	0.12382	-0.1016	0.32649	0.63214	-1.00554	-0.31367	-1.58618	0.48686	-1.30229	-0.97394	-1.85612	-0.6761	-0.25593	-0.71398
291	11.4248	11.5682	11.2291	11.1187	10.3685	9.29579	9.69959	10.3742	8.88209	9.33647	8.72498	7.01893	7.52862	6.49783	5.86234	5.18783	4.30503	3.17487	1.94372	3.43528	2.2104	1.46786	0.71098	-0.5595	2.06503	-0.89311	-1.84201	0.06961	-0.08072	3.24648	0.73234	-2.14171	-0.15294	0.89131	1.48968	0.22759	-1.67997	-1.40312	1.34323	-0.53857	0.73375	-1.61205	-1.39349	0.72066	0.2038	-0.0986
290	5.35625	9.97601	8.89044	11.0042	10.5931	7.47607	7.48263	9.44223	6.13224	4.47363	2.43923	7.11246	4.42626	7.32032	6.25713	3.94673	1.38811	-0.43902	5.03304	4.62496	2.48775	4.444	1.90247	2.82936	2.84664	1.586	0.76658	1.39517	1.3997	-0.76006	-0.58641	1.53548	-0.9026	-1.9588	-0.78908	-4.57738	-1.55068	-1.27585	2.87937	-1.69462	-1.08085	-4.37163	-1.28354	0.78995	0.05708	-0.75812
289	2.67707	8.95477	6.46428	10.9236	9.33327	1.6287	4.21832	8.3418	3.75976	1.46557	0.14622	5.69179	1.87105	8.67675	2.97822	1.07771	-0.43049	-0.04733	5.12744	0.98349	2.02232	4.36226	3.74236	4.81918	0.20226	5.14728	0.44421	-1.40471	-0.72871	-0.37458	-0.1677	3.20602	-1.34158	4.00284	-2.62263	-5.13033	-2.39791	1.13219	0.78121	-6.75573	-2.4012	-2.21864	5.64158	0.42743	-1.69843	-1.49008
288	6.95739	5.37675	8.37042	6.67095	6.38681	0.7773	2.90086	-2.72924	3.53163	-3.34589	-1.30835	2.76533	-2.01223	9.3029	-1.62097	0.92849	-3.39789	1.05904	-2.16255	-2.27482	-1.34233	6.22931	5.27096	-0.80602	-0.53572	13.3587	-4.14792	-4.25615	-2.07907	-2.05789	-5.64253	4.76875	0.14021	15.8251	-4.1579	-3.33945	1.1195	-1.23124	-2.76323	-2.21657	-7.82204	2.15891	12.1487	2.96576	-1.94204	0.68531
287	5.25787	0.57997	7.76385	1.34544	6.48873	0.78515	-0.30702	-7.95818	2.28542	0.39195	-1.93057	-1.81108	5.4785	-0.96654	-5.474	0.27683	-1.38797	2.63512	0.97102	-7.4077	-3.37293	4.08471	-4.10303	-12.3147	5.15986	7.64263	-4.45576	-8.85027	-5.02315	5.4419	3.9002	-11.8527	4.28282	18.0354	-6.05836	4.14371	8.72777	2.78449	-1.23982	-3.09665	-2.77236	4.94296	7.37988	6.76114	2.90839	-0.33624
286	-3.41395	-4.39727	-0.22069	-3.76048	7.46779	4.00057	-4.34772	-5.52698	-2.07344	-1.49788	-5.54141	1.23985	3.29785	-8.23836	-2.93582	2.99323	4.31172	-0.39471	4.00871	-0.71053	-1.5952	9.19451	-3.14697	-6.75437	11.5635	8.5148	6.05948	-8.1314	-8.38066	2.73293	4.96573	-11.0251	6.01632	14.6699	-4.90413	7.67963	10.5113	3.79598	3.29259	-2.94999	3.11365	-1.55637	-3.5504	-3.52829	1.26749	-1.29082
285	-13.6857	1.86441	-5.01621	-2.57392	5.19517	2.06314	-5.43206	6.8883	-1.70057	-3.65828	1.63264	-4.98023	2.17798	-3.19352	-1.13121	4.44242	4.26983	-2.2397	-4.49404	-2.13256	3.10508	5.17936	2.82166	0.18261	-0.02601	7.69435	-1.48021	-2.1688	-6.57099	2.82863	6.18259	-1.67839	6.15643	1.33898	-0.45365	11.76	-3.41537	9.19927	2.0838	-1.82477	3.86819	0.18674	-6.51422	-6.09209	-0.77048	-9.55804
284	-12.6116	7.71852	-6.57221	-5.87019	0.57304	4.9493	-10.9464	1.51252	-2.368	-3.04918	0.26004	-7.79691	-6.90501	6.46839	1.54667	-0.46635	-0.99042	-4.4129	-12.5174	-2.0152	4.43328	-0.91312	10.911	9.26804	-7.05733	2.63414	-12.1609	7.05741	2.53771	-2.16766	3.05866	9.56473	-3.2006	-4.01464	9.76011	4.97481	-6.15324	-2.40963	5.20629	0.50323	-1.60553	-1.85039	0.03279	-3.09747	-3.88309	-7.21537
283	-16.6756	-1.2289	-1.22362	-10.641	-7.01613	5.42998	-3.70893	1.42546	-4.09557	2.19919	-5.36266	-7.88396	-1.26582	4.45241	9.81497	-9.62643	-7.81088	-5.67686	-4.59019	-8.64941	3.55047	-9.82672	10.0862	6.79793	-7.66039	-5.72364	-7.16604	10.6949	-4.77378	-5.32916	15.5154	1.78899	-2.03249	-7.79559	0.1283	2.35598	-3.12921	-2.78279	4.82795	3.57532	-3.87388	-0.67092	-3.37954	0.27865	7.04778	-6.38848
282	-10.2284	-8.1967	-1.94715	-13.146	-14.7674	5.54125	-4.20028	4.20436	-4.92413	4.4271	-4.64695	-1.58313	0.45436	-2.16438	7.52685	-8.42031	-0.74193	-6.8451	1.1781	-3.5939	2.47224	-1.01889	8.18467	-3.34181	-2.7681	3.10269	7.2185	6.86752	-6.78557	-4.29923	10.8812	-5.39971	1.67808	-4.82345	-0.43141	-4.02958	4.23695	-6.84952	1.23466	2.2535	7.13357	3.23616	-0.55638	-6.12885	-4.66201	-0.01205
281	-3.10868	-6.21957	-2.03391	-1.43285	-15.4673	-1.0093	-1.85807	10.9645	10.57	3.15396	5.39816	-9.89996	0.81951	-11.0232	-3.74745	5.91757	5.07615	-1.58365	-2.5975	-2.51203	-1.79731	1.87332	-2.3228	-7.94118	0.13335	17.2947	-2.76309	3.61295	-1.94517	0.48672	7.87557	-5.54336	7.06079	-6.09385	3.73773	-4.22538	-6.63339	2.09514	-0.47164	5.29208	1.60038	13.446	3.50341	-6.04117	-1.07942	-2.17886
280	3.78482	-0.94888	-10.6105	12.8765	-6.53223	-6.86481	-15.4889	1.74147	4.90769	0.3441	12.8816	-0.25035	-7.54497	-6.15298	-6.07601	4.87136	7.05005	5.8111	1.9107	7.97345	-4.60492	-0.85482	1.46306	-2.18815	14.511	13.4979	-0.77568	-6.39721	13.5933	5.42619	7.69207	4.12832	1.42299	0.53934	17.3855	7.20895	8.5197	5.26866	7.36033	0.83207	3.0904	3.96563	3.28352	-1.71369	2.97209	-2.77749
279	4.57336	-6.44647	-7.88904	6.97379	-2.15591	-12.5773	-23.9858	-2.7832	6.35266	3.27511	9.2445	7.77306	0.04781	6.65242	-0.67886	8.44183	-0.4414	8.1336	6.55217	9.47417	0.08648	-5.71032	6.72169	4.51225	25.057	2.83461	9.94006	-7.18767	3.30886	-7.33553	3.5058	11.379	-8.98403	-1.97942	7.70368	9.46451	4.43125	1.06204	8.69656	2.1572	7.44664	-0.23469	0.5997	-5.53638	13.1499	-0.20167
278	7.01798	-5.47323	-16.3579	-7.87286	-0.16847	-20.8173	-17.2499	1.66752	3.856	-4.15879	7.14747	3.20611	8.66425	13.4588	5.09714	8.70303	-1.12444	6.30454	4.99584	6.32732	1.99621	3.98394	12.4391	-7.47574	26.7397	-7.03274	19.0238	4.20183	-14.8877	-0.13878	-12.1908	3.02867	-3.13521	-7.86109	-2.34354	4.94274	6.3485	-1.59001	-0.39167	7.57626	11.4437	-3.23805	-0.5022	8.03265	2.67454	12.011
277	-9.23746	-4.35286	-7.10138	-6.79716	-3.21087	-21.4317	0.78558	-4.74551	8.14234	-7.20531	4.18376	-2.44307	-1.13886	6.7615	-3.13823	11.5944	2.42991	0.41244	-0.76663	0.98466	2.81737	20.2679	5.26915	-4.92385	18.9371	-7.33788	7.1562	15.861	-5.32429	11.0708	-5.81772	-0.84883	-6.91029	-9.17685	-6.99081	7.74296	-0.68008	4.39231	-6.9396	3.79631	2.46046	1.77439	10.8676	15.2676	-1.8387	11.4732
276	-9.57495	-2.59416	-3.28199	-14.04	-4.29516	-1.02333	2.2869	-6.70248	-4.17677	-21.84	-13.2381	-3.16457	-14.9796	-3.90071	-8.72493	0.30197	-9.03755	-2.80197	-2.18699	-9.86005	-0.51267	4.92371	6.12691	4.75128	13.853	6.85879	-3.67349	3.6165	21.1569	19.3893	-7.2262	-6.99407	5.44329	-1.956	7.65334	9.56686	5.66397	11.8167	-0.32162	-3.7254	12.5133	9.05796	10.4393	9.1824	3.11114	7.93796
275	6.43594	-12.5257	8.72019	-27.1762	0.24272	-3.86163	-1.67905	16.9547	-3.49414	-22.3153	-6.97691	14.6421	-5.40662	3.189	-17.7931	11.3222	-1.81161	2.85399	-1.7062	-12.0113	-3.63969	2.99271	-3.68526	3.27686	10.6663	16.751	-12.7075	-1.7108	27.9059	3.09043	8.68549	-7.38271	3.05505	-1.77087	7.56394	8.8841	3.59185	-3.50931	8.19329	5.06292	30.8698	7.50069	0.65428	2.98354	12.2389	-4.97404
274	25.2333	9.7281	-5.48278	-12.3332	-17.2973	10.3962	-2.91693	27.2076	-5.72647	-23.4571	16.5732	-6.44759	-4.56189	2.30774	-0.69833	8.82877	20.1548	20.1515	15.0016	-19.6878	-1.90835	-3.14395	-1.22159	-10.48	21.5324	11.3054	-7.34958	4.15863	11.9727	-13.8423	2.56128	10.1007	15.7621	3.7504	1.22496	-6.22791	0.44587	-12.4254	10.7336	13.3263	21.0454	0.8154	10.2868	18.6762	5.41371	7.83114
273	-5.82178	4.39634	10.0895	3.1108	-32.791	-9.17464	-5.8962	36.5602	2.71185	-6.01844	44.5107	-32.0029	-17.5779	6.21374	13.4534	-0.5571	30.3331	8.05044	18.0788	-23.3067	-1.81227	3.59814	13.0869	-24.3743	9.67007	1.90492	-4.99148	29.1367	1.73346	-7.23313	0.63319	12.1596	3.74879	8.90574	-5.97151	13.906	-10.2873	-11.9486	-5.40339	22.9108	3.29678	-14.4075	14.2699	33.6638	-7.8926	20.4377
272	-6.9019	9.74137	24.2623	-1.93343	2.80419	-7.57178	-7.83664	42.3706	8.49109	2.46302	53.885	-32.5671	-2.16797	-1.97607	26.3074	-11.8139	12.3638	3.60372	20.1283	9.27928	15.2143	-1.3115	24.6284	6.82224	17.2799	-10.7847	10.2265	37.6631	4.2312	-6.31666	7.80023	-18.8745	2.73319	4.56567	11.9133	16.1683	-15.2962	13.8794	-8.94199	27.5405	-10.8367	-10.4551	18.8239	38.4194	0.02147	26.4941
271	12.5257	-4.46507	34.6513	-3.90815	58.8119	-25.354	17.0796	29.9946	31.0596	10.281	60.9494	16.1151	-5.30515	31.5556	3.26206	-13.3465	39.0194	28.5452	3.86838	22.9705	30.6808	32.4701	-0.87025	21.5564	18.7609	20.3289	26.3678	16.0451	24.6357	7.86354	29.1654	-20.3386	0.59847	5.64772	9.8901	14.7522	-16.5419	21.5254	1.5762	27.4837	3.10523	4.57068	-27.7701	28.4624	13.4029	13.1719
270	52.1528	19.0243	-4.70663	38.5033	41.8579	26.8961	46.4282	-2.57923	31.772	0.98685	44.9252	43.2863	-21.1147	43.5782	21.1553	-6.66533	55.5475	47.9783	26.7076	13.4571	40.6858	56.8073	3.76743	39.8695	46.8869	42.3544	53.2058	-14.5361	45.3821	7.33564	-5.36475	6.83462	15.155	7.06924	-8.48042	-8.30237	-26.6622	-7.80049	4.96017	16.1085	4.351	4.45174	-14.3704	31.6666	24.4425	18.5736
269	43.4449	17.8307	-7.58135	65.3613	35.1468	52.9464	61.1012	5.98716	26.7147	34.6004	31.0673	34.7299	-14.2373	62.1066	14.8709	7.71996	63.142	37.5639	43.9099	5.60831	-3.20282	53.7463	27.8767	19.6571	50.5664	30.57	54.3317	4.06439	17.915	14.5268	-15.9665	3.2489	40.6617	-15.1247	15.3216	-0.44108	-36.2324	0.48488	-3.23126	-4.91063	19.2447	-15.369	2.32001	51.8945	32.8881	41.5498
268	36.9453	41.3644	18.2869	71.7198	55.6953	56.159	57.9522	56.2019	33.199	40.1359	58.785	42.4417	16.5481	51.835	26.5108	46.1465	44.9263	44.3166	76.6607	24.5007	20.3502	14.306	30.258	67.3403	64.1716	-2.55162	44.4573	45.9034	1.35651	0.88609	-16.1033	-9.64499	42.5405	-29.4936	31.1144	9.50849	-16.257	50.6381	14.5543	-15.1126	-18.8428	13.849	49.3755	59.2287	51.5009	27.7059
267	29.3625	44.0724	32.3427	23.0274	73.2482	16.9371	48.1508	121.708	52.7643	37.1075	86.7846	18.1952	36.38	42.5296	0.41254	70.1544	19.812	74.104	86.3506	28.8372	22.1125	-6.0588	30.1219	75.8956	63.3672	23.9667	26.7466	63.0718	24.3228	-8.95428	34.0615	-30.5095	39.3415	-16.7804	38.7394	-24.5158	37.5201	105.942	16.1408	-16.5384	-33.3933	71.2389	41.3466	44.4326	26.3884	-12.9645
266	36.7133	34.426	10.2219	20.2136	53.5645	2.86428	30.1919	92.3762	36.7928	21.4835	66.3779	13.0283	50.0845	34.4286	37.1197	80.4598	0.56045	55.9036	47.0651	30.3434	57.5202	3.67779	27.6856	57.429	30.279	34.7828	44.6141	34.8347	60.5993	-10.5602	40.5466	-41.1989	19.5876	16.5056	53.5571	-16.4741	61.8968	43.5647	9.04614	11.9693	-42.3712	63.6766	-1.08439	15.3226	13.3101	-9.02063
265	50.7849	25.791	16.6461	29.6306	35.1011	27.6076	27.4012	37.3362	26.6314	63.4051	48.4534	13.7586	71.1909	38.8207	38.5738	82.8127	-5.14139	16.2816	2.96366	17.5015	54.1801	21.3839	34.084	25.347	3.76953	60.5302	63.4295	21.5416	45.1672	12.7159	51.2759	-31.278	23.8287	16.6379	60.4437	14.7438	74.4527	14.8405	10.4611	27.1756	-5.70356	19.9627	-28.3294	-14.2802	22.501	17.9292
264	75.7904	42.5635	17.9852	68.9382	19.7105	26.7459	18.4797	-0.78454	43.4384	95.8156	37.5524	33.854	65.4731	25.2968	48.2873	86.5156	33.4046	1.33405	-2.18256	19.4018	68.2689	37.1741	32.2524	44.9208	4.91776	60.416	21.8659	43.0476	42.9311	5.43137	3.00385	23.9485	37.6175	24.398	36.1023	17.8348	42.5735	-8.23345	2.06146	14.7254	33.9817	9.02478	7.06912	-33.8361	30.5242	24.7369
263	86.1502	34.1387	13.8898	70.2219	3.12376	15.4003	30.6379	47.2727	43.2171	62.7952	34.5635	55.0518	17.5505	5.75147	47.4002	42.437	38.7035	18.7144	33.2436	34.7484	21.5615	58.2534	67.9502	45.0589	31.199	45.9089	-32.9972	49.8679	35.345	-2.33403	-0.91477	40.731	32.175	29.6005	17.8157	-13.6481	23.3945	-10.2152	-5.9201	-5.99943	-1.07034	20.7411	35.2939	-34.0021	13.4267	11.1955
262	70.3034	19.7796	35.4445	74.9629	15.3781	22.6049	36.9009	47.1386	28.8463	19.7972	52.5727	53.4101	6.85188	18.1609	41.9326	6.1641	39.1118	40.6182	45.9975	67.3529	22.1503	44.7127	77.1491	8.97155	33.8825	-15.3881	3.37639	56.9829	41.0508	5.84639	6.40017	21.8652	4.29494	15.4933	30.7181	-40.1507	-14.919	-10.5409	-14.1637	-14.7376	5.76103	30.3098	14.3964	-23.1524	15.6612	32.9057
261	52.6587	43.1622	77.3414	42.7474	20.7648	57.8587	49.639	40.2137	42.6266	30.3641	20.9059	42.3851	8.11365	37.6383	33.2839	-5.48489	41.7328	42.5329	53.1636	61.2287	29.8329	41.0272	77.5639	5.37425	60.0533	-7.56361	55.3687	57.4181	11.9821	27.5229	36.112	16.5645	-0.48679	-30.6387	24.7567	-26.5707	-3.84807	8.41805	-17.2769	-8.21683	12.6874	2.51702	5.99881	-10.9772	21.8294	60.381
260	80.2072	32.6	104.697	27.862	36.4724	75.1193	53.7902	54.5873	21.3991	75.613	18.7353	37.193	27.9775	46.1637	57.9401	21.7791	68.6305	42.9805	35.8699	81.1693	64.1776	32.0262	95.5998	19.681	72.9825	17.4173	53.2658	73.6672	40.3025	59.2276	63.7278	52.8127	-11.1469	-50.9638	47.4641	-1.60979	9.3879	39.7245	-8.45125	-30.7933	68.3715	43.4555	12.9903	19.1558	74.0828	33.2059
259	101.877	23.1269	93.5181	47.8116	68.942	54.4661	78.4693	54.3985	-8.26866	48.1266	39.0528	82.1637	51.3216	78.8939	115.568	57.144	63.3585	58.2882	77.5259	103.328	79.9233	65.1096	87.747	15.0014	62.743	15.9919	-36.1552	34.7312	32.9251	82.3356	-6.41111	72.9161	-18.8198	-27.7317	89.7498	66.4722	40.352	27.8589	-51.1793	28.1996	-1.25142	62.5284	-17.768	34.2893	65.3965	32.3359
258	115.711	47.0202	68.0499	49.751	42.3195	58.6457	94.9136	43.2419	17.9197	45.3457	40.3	85.9335	115.481	79.8816	123.411	95.86	135.963	85.0583	123.576	71.4794	66.6761	77.7407	77.6286	57.3462	25.6196	17.5379	-43.8396	-60.7308	58.4445	134.369	25.4105	15.3788	-78.0296	-5.2621	74.4942	133.732	60.1812	42.3182	36.8522	128.295	-31.7238	23.5938	-100.39	60.111	34.3386	-59.0026
257	110.756	92.7945	71.2866	58.1412	29.7992	88.8876	116.882	63.866	79.4035	30.995	23.7721	96.8951	102.452	105.941	107.008	105.09	166.233	127.417	115.194	29.9418	93.799	88.1832	80.0123	128.496	79.1779	64.6237	61.438	-68.3809	55.5732	136.843	62.9542	25.7251	28.5855	-2.51836	5.0944	157.341	89.0282	-58.2475	123.453	217.67	-12.2897	3.56935	-31.9117	93.1562	-56.1993	47.4523
256	98.0121	69.3728	97.9805	85.8586	38.7953	123.79	117.703	120.525	96.6497	55.5295	92.8742	82.9797	52.4779	115.021	100.021	118.555	146.639	111.161	49.937	64.0399	172.466	101.51	104.243	170.43	106.022	146.819	146.196	27.5916	55.3808	76.6721	109.446	29.4548	147.961	-49.7078	-73.2349	123.847	91.9975	-8.73166	145.916	188.581	8.04089	54.8807	65.4257	187.14	48.5014	20.0411
255	75.7442	99.5315	112.411	115.539	64.4691	94.5197	138.83	140.971	29.9124	52.6496	155.832	110.55	69.4568	120.431	77.8855	140.455	77.3353	140.62	40.733	134.703	128.321	142.548	107.727	74.9744	154.662	158.314	95.0445	139.264	90.4322	74.3245	52.0439	123.19	162.028	-18.3619	29.5325	183.543	50.1266	44.3055	-34.6921	178.608	-129.374	-97.5881	162.162	69.2806	109.213	89.8101
254	68.1899	128.916	113.862	113.598	33.4802	91.9313	107.469	98.7658	-0.63975	74.9866	98.9192	111.875	103.799	80.3365	59.6405	149.907	111.23	104.737	97.2525	111.513	72.5848	157.799	95.4366	50.4778	128.687	140.832	79.9779	135.592	120.806	21.3549	154.848	216.887	-120.9	-19.8376	91.4684	280.126	-25.2613	98.3346	99.6225	232.352	-181.27	-147.496	52.9536	23.6253	109.362	46.6344
253	61.1978	130.543	116.267	100.334	47.9197	100.139	81.0064	108.619	45.8895	43.9644	69.7614	172.626	78.3173	63.9006	58.5494	113.828	100.494	167.231	122.493	67.8095	88.1425	154.792	55.3863	47.2461	57.2861	132.809	198.814	45.6986	98.1731	126.303	157.08	262.967	-287.471	140.145	119.413	88.1536	-13.2263	122.794	136.192	221.296	12.9351	-98.9402	-42.2157	-70.0181	59.0098	216.289
252	80.6875	117.388	96.6416	69.6664	90.7544	56.7763	55.6714	128.35	103.399	56.3567	57.5222	138.627	72.8196	61.7025	89.021	81.5397	115.123	144.438	125.406	48.1642	93.6904	160.216	21.5327	89.509	-39.409	155.655	168.147	49.1184	113.696	83.2338	77.7606	139.176	-130.397	197.566	154.002	-52.8563	-13.0539	180.143	126.108	151.706	182.999	37.8565	38.1173	-2.98971	18.1815	88.6474
251	118.2	132.469	78.1744	80.1056	91.3667	42.2261	80.0623	130.192	144.628	81.11	38.1568	133.853	87.7704	116.424	94.2918	46.2654	119.724	133.109	76.0489	69.4241	12.7076	103.86	81.4338	76.0967	-22.6228	193.204	-12.1286	138.309	256.463	102.989	64.4052	84.7139	232.053	182.25	124.323	-36.5682	-139.614	142.374	29.9949	37.9431	154.254	-117.177	201.371	-82.2309	53.9828	83.2038
250	98.2662	95.9582	48.541	140.26	78.5199	74.215	89.1002	89.1241	113.389	72.742	49.6847	62.0027	103.264	172.665	83.668	45.3208	134.515	62.209	77.2719	50.871	3.33667	82.9516	84.8179	125.964	76.5632	175.436	-109.406	181.501	241.137	-23.3058	20.5248	41.3661	300.571	160.385	6.41667	106.649	-79.2379	45.6416	155.683	198.001	76.8697	16.1699	241.598	-45.8924	-52.9287	68.2503
249	45.3434	85.6593	45.4402	147.414	77.1863	139.021	83.7855	85.8869	72.4692	34.6313	115.917	54.6262	78.1157	148.212	52.2215	95.9022	90.6678	70.6402	103.964	45.6686	48.7278	91.18	80.0002	135.58	77.3744	155.774	30.9659	76.7791	46.5887	60.8458	-49.1389	107.638	267.695	187.81	-9.10579	27.5527	61.0206	134.759	4.73371	105.884	89.2022	84.9118	172.002	-12.4417	-77.9168	117.547
248	43.7783	83.9254	87.2494	122.39	56.4466	107.001	61.2218	78.8911	-0.99879	67.3042	148.102	67.0052	66.1462	51.9216	63.8419	88.8265	47.2789	97.3766	124.167	62.9435	51.0117	97.8103	79.3961	121.115	96.3845	158.103	201.636	22.928	-38.417	40.8295	-5.84163	30.8953	4.6761	175.035	69.6038	-28.0757	76.1095	82.6937	23.053	109.673	80.5477	73.7293	186.95	135.659	-61.1749	80.7618
247	74.734	107.369	88.8128	122.21	60.9349	73.4623	31.4611	49.0936	37.7521	139.065	72.8423	115.072	52.2091	18.0351	69.6174	83.3261	28.999	98.8467	129.115	75.0495	73.1439	47.383	151.377	93.6582	86.045	158.886	203.035	68.2835	73.025	108.801	95.8919	95.0278	-14.2146	94.6124	48.0942	-14.4872	28.6389	63.3188	29.7502	120.206	65.7651	-196.195	182.881	143.681	83.2117	15.1511
246	88.3779	86.5279	77.9083	120.932	59.0608	34.0405	50.8465	39.1468	56.1986	141.311	48.2929	92.3422	70.8871	72.5326	73.6293	66.5288	87.9691	120.848	134.572	143.902	51.9164	45.5155	134.851	36.2827	96.6207	154.727	83.9447	109.146	71.2474	27.4257	-14.9857	-9.10033	-80.5793	174.061	104.065	83.4364	175.491	67.7851	158.952	281.901	14.3623	-162.906	50.3358	123.766	139.142	-34.4817
245	101.195	104.732	101.007	83.8674	98.4794	45.8009	63.6314	32.73	97.3559	115.029	102.358	97.1118	88.081	117.041	69.9736	117.76	113.448	114.68	136.74	146.931	60.472	95.6035	99.6198	12.3977	95.6657	123.905	98.249	136.221	10.4134	10.2129	-136.813	39.5893	94.5361	161.072	127.216	-3.63282	242.392	162.581	41.4132	181.41	-0.13384	56.5	14.3288	43.6362	137.679	-7.79281
244	125.872	109.478	153.062	67.0441	90.7689	52.2137	92.8791	48.1366	57.3743	63.6731	147.403	112.064	85.7743	104.86	75.883	89.3458	84.3585	107.027	153.715	111.703	44.3284	141.714	81.7745	86.115	166.133	121.117	202.735	19.4184	11.519	-79.3988	27.7955	3.9311	19.9221	45.5434	91.7018	-100.222	157.675	158.539	-2.44709	138.165	-4.01046	102.443	8.62967	78.461	231.157	151.636
243	111.189	74.5121	74.5021	56.1828	79.8807	43.3229	77.1246	75.9217	53.6069	47.1047	124.555	93.925	78.4308	88.2132	60.2369	93.1713	68.6369	84.6839	123.699	9.13387	43.3607	136.138	41.6292	100.306	112.031	22.736	194.697	-69.0727	104.182	47.1246	127.384	18.198	-17.6453	-70.045	75.4997	3.17957	144.884	-37.7387	-58.9621	98.7134	-54.5438	89.0513	142.466	35.516	113.117	124.816
242	73.5038	26.0991	36.5938	26.6221	59.6957	11.7041	48.3096	103.033	33.5854	16.4909	99.5311	38.0877	109.078	122.238	104.024	70.709	67.4964	78.5607	82.3331	59.7622	20.3863	78.1913	21.3014	114.207	68.5785	34.7285	66.4877	-40.585	81.8292	41.398	65.036	41.2521	-19.685	76.2776	109.195	181.577	103.467	-119.105	-24.596	33.9051	-104.393	86.2136	128.4	-97.784	47.509	48.2075
241	57.0717	48.8971	64.43	30.4126	50.1762	45.9565	34.2606	88.6622	58.6675	86.6358	88.8157	8.12633	130.069	80.6702	85.2781	57.0114	55.7871	72.9911	9.90353	124.374	46.5025	58.8061	9.92655	132.792	12.1011	29.9848	100.864	92.6847	59.7355	76.1772	-20.8164	13.2638	5.72485	80.9255	16.1802	173.465	74.1718	-63.922	-30.9992	113.874	-108.179	150.712	90.9339	-92.0074	-17.1713	94.9624
240	77.8167	106.449	109.925	-3.85868	42.1248	79.4828	65.0102	98.9766	31.2267	108.742	43.2557	26.1567	100.911	39.829	46.567	51.6375	30.5785	41.5097	69.1831	101.513	47.9914	48.7593	72.7114	94.6983	89.6389	107.505	194.084	99.5679	-85.4135	8.42982	86.259	11.5363	118.726	21.704	4.27125	238.363	69.4545	184.515	30.0834	108.994	-41.9343	-102.48	112.023	29.077	154.521	159.072
239	85.9704	118.266	84.8818	20.4222	44.0391	67.928	112.691	114.383	49.5227	69.1642	111.406	43.9391	57.3124	8.9865	43.4442	82.5241	62.6267	10.0027	77.1348	69.9431	41.3322	-38.3028	85.7338	43.4762	120.956	123.256	196.104	84.2794	-69.6816	98.3863	154.735	-112.956	180.875	-8.78864	-94.5152	252.334	50.294	156.291	147.201	28.6282	23.9446	-33.7747	111.311	231.592	184.849	152.029
238	63.8707	84.1896	39.7427	37.4355	78.2746	33.6466	119.219	74.0131	43.6531	1.08212	129.084	27.2647	53.9762	55.1397	85.4702	90.3931	84.2082	34.3096	88.5517	102.039	10.0745	-57.7291	63.3003	79.0466	99.2573	107.949	86.0984	48.8193	5.98638	50.8612	69.4008	-47.0828	233.104	169.553	-67.2005	194.23	85.0212	30.3437	226.555	-28.5583	-25.7007	-3.87644	106.485	118.528	144.816	108.898
237	51.7941	62.9661	21.2806	76.9087	86.9472	47.2878	107.27	28.6935	67.8999	23.5779	80.1191	8.63561	30.0715	38.1806	48.3147	81.2362	58.7483	98.7706	70.5033	179.248	44.1361	26.5321	91.7553	126.04	66.3145	114.761	49.3053	58.1047	69.2589	32.3054	-26.6037	-30.4653	125.101	119.656	22.2818	193.855	186.897	-97.9425	99.2523	119.195	37.796	93.282	71.0473	52.524	89.317	119.475
236	40.5363	52.2596	26.8336	54.3191	61.7915	48.355	81.4897	7.141	60.2243	60.665	14.1044	29.7438	18.9521	45.3663	34.7859	55.5481	49.0492	116.941	64.7473	123.843	29.0202	113.386	130.849	44.6313	55.3799	136.1	84.6918	112.937	-21.9589	18.6572	25.7927	34.0161	-12.591	107.922	208.17	178.96	173.255	-34.8088	80.3631	43.598	26.4665	1.85758	113.192	-29.3545	74.2662	78.345
235	51.6142	54.7959	44.5567	48.7102	34.4268	21.2891	66.9202	14.1824	77.6147	46.1795	45.9537	56.0611	28.8822	45.5533	45.1238	65.7153	56.2576	68.597	34.8421	44.218	40.7304	80.5722	129.799	57.3496	71.4229	109.372	96.7041	178.632	-24.6212	56.3454	92.0259	-22.5578	23.4201	76.2385	127.539	118.515	66.792	59.5868	72.0093	43.4288	65.3333	55.3571	62.827	-6.40719	100.713	-38.4942
234	52.3547	46.7342	45.5619	38.4842	16.1044	25.3055	40.4569	19.591	52.9318	39.8358	53.1268	40.1066	38.4641	57.9571	36.5047	62.3505	41.8308	45.5597	18.3972	0.47404	0.25894	48.5617	50.618	65.782	22.2083	45.4315	70.3342	131.977	20.1654	36.3069	71.7878	-38.5162	49.2971	60.4653	41.8608	-0.47789	31.5997	80.1747	85.7835	50.5356	-22.0788	1.70762	69.0857	-14.3418	58.4141	-82.3448
233	43.2226	40.9539	45.1572	38.8072	24.8455	36.2401	11.6992	40.6023	49.7292	47.4271	41.4569	35.9212	20.6294	37.2197	14.9073	46.7081	4.74737	42.629	21.9535	21.6384	20.0354	43.6832	20.8809	45.2848	37.9866	46.4901	35.5035	41.4038	22.8239	12.3393	0.39786	-35.8147	66.9122	-12.3239	-13.8282	19.7554	55.3973	37.7097	8.87652	87.0022	56.9185	4.19986	73.5931	-12.6784	45.8111	-45.0518
232	31.4573	44.4812	45.9621	47.9849	32.8567	38.7145	25.9439	45.1886	37.123	36.8045	35.606	24.8304	23.5909	22.8408	29.6323	16.916	14.129	37.6985	12.3304	21.0732	18.0633	40.9493	4.31597	25.3561	19.2634	28.1128	14.7685	5.29886	28.1592	25.5089	-0.89423	21.1552	-28.6655	12.3366	10.6253	-24.3053	24.8737	26.8954	19.5766	-4.14289	28.9166	6.65669	30.2238	1.35664	-8.33903	36.061
231	38.3919	39.859	36.5109	39.5838	33.8715	37.4406	47.5198	43.8933	46.712	24.3261	33.4681	29.2559	31.7288	27.8734	34.7632	27.7043	31.3145	24.066	26.4564	16.4501	35.8041	28.2682	16.8862	30.2936	15.4346	4.20944	-2.73132	19.1203	22.7672	10.2798	5.11028	40.336	2.69952	11.2616	18.5901	3.12354	21.3577	20.6259	28.5114	15.0585	20.4909	-1.6134	5.03758	-1.43694	-10.2273	38.9798
230	43.643	39.887	35.4049	45.5428	37.048	41.3368	47.4729	45.5366	47.3439	37.8697	33.8063	35.1403	38.7081	38.0678	34.5194	40.6706	32.2539	24.7126	39.8412	24.1853	37.2972	26.74	25.7848	27.2085	25.2038	22.2961	3.85054	26.6085	29.0803	22.0099	20.526	32.9371	12.1956	7.14022	10.7966	4.85134	18.3938	2.6189	6.72508	22.4886	9.37378	-6.51563	4.79718	12.2455	-0.75032	30.6928
229	46.8966	47.5962	47.6262	47.6684	39.2504	49.5384	40.6469	47.5896	43.2087	48.1012	48.1509	37.3868	48.8213	45.4716	34.428	38.9618	36.3184	30.0184	43.3046	35.1017	37.8884	26.139	30.8286	23.3211	32.6181	31.7117	22.0032	22.2948	25.6069	23.8392	26.8418	23.5104	16.9993	4.76649	6.13939	24.7925	15.4067	6.3785	7.1416	10.2891	24.3801	4.13681	7.9272	22.1321	12.3666	22.0012
228	54.0705	57.0697	53.5102	50.5374	46.1697	49.3634	48.864	51.6061	48.1128	52.0122	51.4274	45.211	51.2097	56.4666	47.3962	40.9585	42.9864	46.3557	38.2126	35.7444	37.7378	36.3214	31.9829	34.4993	34.6049	22.2917	33.6191	23.2514	28.2605	23.5491	31.2513	17.1005	20.4439	28.291	22.5343	26.1748	19.8392	17.7113	17.0186	17.2373	27.675	15.7252	17.226	25.3215	12.1538	16.227
227	59.5918	61.3286	56.8912	54.7299	54.3154	55.6307	60.7071	58.3257	55.1631	57.7926	62.7793	57.5156	53.8448	62.3841	55.7767	55.1311	51.8811	51.4164	38.5849	41.6103	37.5209	41.5118	38.5059	44.3492	35.7158	31.3508	37.9182	31.3501	25.2571	30.2472	32.8455	26.3486	23.3997	30.7142	27.0301	32.8041	29.9091	34.7173	35.5671	25.6193	20.3365	21.808	31.9467	19.6085	8.85478	25.5085
226	68.1213	67.2167	62.1056	62.4047	60.8311	59.0415	66.5922	60.6692	64.9408	59.111	66.0361	66.0677	57.0513	60.9947	50.9082	59.2694	62.6489	53.023	38.911	44.5402	45.1613	41.0213	44.5827	44.4387	39.4793	40.7234	39.9468	43.8626	30.6174	37.962	27.8403	32.5881	27.4804	25.6077	30.8947	43.3204	34.171	26.856	37.8129	33.7912	25.0707	38.9972	32.9387	21.9557	26.8137	38.9787
225	74.8767	71.7801	68.9424	72.1167	67.3169	67.4051	66.471	68.568	67.7109	62.2143	68.5587	66.7552	68.6292	58.0163	58.4479	59.2218	62.8845	46.8841	54.8713	54.108	53.998	43.2189	48.72	48.3279	48.8517	44.4192	40.2031	52.75	28.3945	37.2048	32.1697	31.0721	22.3743	35.6262	35.0733	35.4316	38.1156	37.4178	35.059	39.1311	30.2499	45.0523	34.8518	26.7229	40.9246	41.2117
224	72.7279	75.3508	65.8118	75.9942	69.037	74.5185	71.2803	71.2995	66.1556	68.9872	67.2676	67.4598	73.7891	54.9892	72.2451	60.5079	64.0216	54.0515	66.0674	60.7459	63.0643	52.102	49.3787	52.9138	49.3257	49.84	43.1078	51.2335	37.1037	33.4558	42.3543	31.439	6.15765	55.403	40.5372	37.4759	41.9076	43.9904	43.7088	37.7261	42.0192	40.4691	34.0588	40.6704	45.1613	41.8696
223	72.9725	69.5076	67.5515	64.5388	72.0406	86.5124	66.964	64.1257	59.0328	76.7133	80.1211	67.9165	79.9873	60.5155	84.053	59.0108	70.2809	87.8631	58.4594	69.1343	59.4767	73.9553	41.9395	44.0356	36.2747	57.3147	42.0187	42.4019	54.3816	32.0525	61.307	49.51	45.0913	76.7422	68.7317	37.7333	61.5453	39.7104	51.5495	19.0152	23.9782	16.2224	40.24	27.5741	21.5255	45.0669
222	66.2755	59.3428	69.0058	70.5035	85.9676	85.8492	86.2124	72.6458	52.017	85.0361	71.9896	47.7412	73.7651	43.635	74.757	37.9391	55.9693	81.5197	53.3706	56.9416	45.539	66.4106	74.0095	48.6975	65.6192	24.3561	64.845	35.3113	64.691	22.0734	85.6938	21.9697	37.4279	94.0356	39.614	48.8656	55.836	32.3453	41.4601	52.7205	70.4091	14.5808	44.3639	-5.05703	43.714	26.8798
221	57.5567	46.0414	76.5843	67.5881	61.4593	66.4355	81.9778	61.0652	44.9398	42.0189	71.3107	51.1793	61.9452	14.5884	68.1182	54.0021	74.2622	97.6698	50.0071	21.1099	26.553	50.4352	44.2978	32.3676	20.8099	43.6861	60.9032	28.0858	73.7071	5.99139	41.6475	55.0317	105.695	82.6473	-13.5274	11.9507	63.5942	35.1206	38.6202	31.2744	44.9223	44.842	89.2877	14.9585	101.543	68.8811
220	45.1397	28.3253	87.8605	64.0246	13.1204	29.8162	67.6744	40.9166	37.2056	-36.8992	70.6757	66.1147	44.1979	-29.2296	59.4416	92.3973	108.723	117.17	50.5336	-36.4115	0.72546	20.3493	-19.0877	4.62898	-64.3137	88.4792	44.8837	20.66	78.5139	-16.2758	-50.1728	117.782	216.218	49.7708	-100.535	-59.097	74.9267	46.9966	36.0829	-13.761	-15.7261	104.339	164.573	66.8088	197.205	146.671

## Sheet: Figure 2h
Temperature (K)	α
298.15	0.98657
299.15	0.98084
300.15	0.98127
301.15	0.96027
302.15	0.95395
303.15	0.93781
304.15	0.91612
305.15	0.90521
306.15	0.87532
307.15	0.85261
308.15	0.82705
309.15	0.80041
310.15	0.76957
311.15	0.7479
312.15	0.6943
313.15	0.63827
314.15	0.57851
315.15	0.52711
316.15	0.4562
317.15	0.39201
318.15	0.33407
319.15	0.27796
320.15	0.23713
321.15	0.19237
322.15	0.15478
323.15	0.11681
324.15	0.09816
325.15	0.07248
326.15	0.05473
327.15	0.02581
328.15	0.01431
329.15	0.00535
330.15	-0.00752
331.15	-0.02326
332.15	-0.02119
333.15	-0.01702
334.15	-0.01677
335.15	-0.01267
336.15	-0.01463
337.15	-0.02369
338.15	-0.02219
339.15	-0.02235
340.15	-0.01887
341.15	-0.02469
342.15	-0.01723
343.15	-0.00951

## Sheet: Figure2i
Temperature (K)	Ke (L mol-1)
298.15	7483.39
299.15	5110
300.15	5236.1
301.15	2289.83
302.15	1938.32
303.15	1371.59
304.15	962.428
305.15	829.732
306.15	589.604
307.15	474.992
308.15	383.785
309.15	314.996
310.15	256.42
311.15	224.433
312.15	166.195
313.15	125.206
314.15	94.5715
315.15	75.0543
316.15	54.8686
317.15	41.1683
318.15	31.3906
319.15	23.6501
320.15	18.8546
321.15	14.2553
322.15	10.8418
323.15	7.74828
324.15	6.34407
325.15	4.5232
326.15	3.33628
327.15	1.51529
328.15	0.82768
329.15	0.30615
330.15	-0.4232

## Sheet: Figure 2j
T-1 (K-1)	ln(K)
0.00335	8.92044
0.00334	8.53896
0.00333	8.56333
0.00332	7.73623
0.00331	7.56958
0.0033	7.22372
0.00329	6.86946
0.00328	6.7211
0.00327	6.37945
0.00326	6.1633
0.00325	5.95008
0.00323	5.75256
0.00322	5.54682
0.00321	5.41358
0.0032	5.11316
0.00319	4.82996
0.00318	4.54936
0.00317	4.31821
0.00316	4.00494
0.00315	3.71767
0.00314	3.44651
0.00313	3.16337
0.00312	2.93676
0.00311	2.65713
0.0031	2.3834
0.00309	2.04747
0.00308	1.84752
0.00308	1.50922
0.00307	1.20486
0.00306	0.41561
0.00305	-0.18913
0.00304	-1.18369

## Sheet: Figure 2k
Wavelength (nm)	CD (mdeg)
	25 min	26 min	27 min	28 min	29 min	30 min	31 min	32 min	33 min	34 min	35 min	36 min	37 min	38 min	39 min	40 min	41 min	42 min	43 min	44 min	45 min	46 min	47 min	48 min	49 min	50 min	51 min	52 min	53 min	54 min	55 min	56 min	57 min	58 min	59 min	60 min	61 min	62 min	63 min	64 min	65 min	66 min	67 min	68 min	69 min	70 min
400	-27.0547	-26.9985	-26.812	-26.8388	-26.73	-26.3667	-26.1	-25.6773	-25.0246	-24.2799	-22.9758	-21.5434	-19.762	-17.849	-15.9366	-13.8316	-11.8656	-9.97944	-8.37851	-6.83534	-5.58394	-4.48643	-3.41065	-2.74191	-2.15492	-1.79404	-1.41986	-1.30783	-1.09317	-0.95062	-0.93941	-0.89146	-0.8649	-0.78509	-0.8384	-0.8236	-0.88774	-0.81963	-0.85467	-0.82954	-0.95107	-0.93339	-0.92677	-0.99009	-0.92686	-0.8211
399	-27.28	-27.1955	-27.1178	-27.0324	-26.8852	-26.68	-26.3967	-25.9625	-25.3075	-24.4155	-23.2047	-21.73	-19.9735	-18.0664	-15.9806	-13.9273	-11.952	-10.1289	-8.36493	-6.86601	-5.57189	-4.4667	-3.45845	-2.74313	-2.13719	-1.77301	-1.39311	-1.24443	-1.07933	-0.98661	-0.92194	-0.86598	-0.87815	-0.79788	-0.84414	-0.79445	-0.82424	-0.79286	-0.81368	-0.82351	-0.96297	-0.9065	-0.82273	-0.99851	-0.89484	-0.84722
398	-27.5574	-27.4503	-27.4347	-27.2857	-27.1233	-27.001	-26.702	-26.2613	-25.6055	-24.6323	-23.4563	-21.9516	-20.1817	-18.2683	-16.103	-14.0715	-12.0644	-10.2475	-8.40137	-6.91243	-5.58933	-4.46205	-3.50319	-2.74331	-2.14651	-1.75957	-1.39068	-1.21266	-1.05576	-0.99903	-0.89444	-0.86142	-0.86888	-0.80303	-0.82983	-0.77342	-0.78138	-0.78573	-0.79089	-0.82243	-0.96389	-0.88063	-0.79475	-0.98374	-0.8937	-0.86086
397	-27.9177	-27.7672	-27.7542	-27.632	-27.4357	-27.3072	-27.007	-26.5809	-25.9499	-24.9389	-23.7124	-22.1866	-20.3669	-18.4486	-16.3177	-14.2867	-12.2415	-10.311	-8.49934	-6.99922	-5.63537	-4.45771	-3.54448	-2.72661	-2.20265	-1.73791	-1.41931	-1.22254	-1.00415	-0.98808	-0.85612	-0.88428	-0.82393	-0.80088	-0.81383	-0.75545	-0.76126	-0.79819	-0.7972	-0.82276	-0.95063	-0.85818	-0.87212	-0.94633	-0.93479	-0.87495
396	-28.2473	-28.122	-28.1269	-27.9713	-27.8646	-27.6955	-27.3059	-26.9409	-26.2034	-25.2833	-24.0136	-22.5141	-20.6111	-18.6448	-16.5305	-14.4509	-12.3704	-10.4558	-8.62119	-7.0515	-5.72167	-4.50949	-3.57851	-2.73696	-2.23287	-1.75553	-1.45655	-1.22718	-0.99459	-0.92984	-0.82868	-0.89418	-0.77589	-0.7813	-0.73087	-0.70889	-0.7865	-0.82103	-0.81112	-0.81431	-0.92745	-0.80278	-0.94182	-0.90049	-0.96442	-0.83408
395	-28.5992	-28.552	-28.4878	-28.3597	-28.2996	-28.0423	-27.6906	-27.2781	-26.5101	-25.601	-24.3638	-22.8547	-20.8835	-18.8844	-16.7376	-14.64	-12.4904	-10.5688	-8.75085	-7.12363	-5.74145	-4.59184	-3.60903	-2.78813	-2.27576	-1.7791	-1.45057	-1.24431	-1.0464	-0.87875	-0.87182	-0.90622	-0.78191	-0.7507	-0.69256	-0.75699	-0.78025	-0.79702	-0.78719	-0.77734	-0.90374	-0.84134	-0.88077	-0.90564	-0.89342	-0.80459
394	-28.9888	-28.9217	-28.8772	-28.7926	-28.6013	-28.3699	-28.0055	-27.6365	-26.9144	-25.9476	-24.6572	-23.1698	-21.1601	-19.1375	-16.9535	-14.7734	-12.68	-10.7276	-8.86692	-7.26119	-5.79646	-4.60677	-3.59987	-2.84244	-2.28083	-1.76232	-1.45142	-1.22828	-1.05297	-0.87449	-0.9112	-0.8534	-0.73848	-0.73827	-0.73874	-0.76424	-0.78781	-0.73768	-0.76093	-0.72009	-0.87642	-0.85028	-0.83351	-0.87488	-0.83757	-0.81129
393	-29.3721	-29.3283	-29.2078	-29.1244	-28.9718	-28.7276	-28.4146	-28.0252	-27.3014	-26.3131	-24.9825	-23.4217	-21.4586	-19.3762	-17.1971	-14.981	-12.8478	-10.83	-8.95919	-7.32966	-5.888	-4.64677	-3.58965	-2.87148	-2.27018	-1.77123	-1.4381	-1.18968	-1.02973	-0.93874	-0.85691	-0.8086	-0.77625	-0.74364	-0.73149	-0.77547	-0.72188	-0.7156	-0.7127	-0.74356	-0.87726	-0.89541	-0.82018	-0.85937	-0.83427	-0.84834
392	-29.715	-29.7501	-29.6198	-29.4945	-29.4293	-29.1705	-28.8043	-28.4612	-27.6622	-26.6555	-25.2826	-23.687	-21.7356	-19.6526	-17.3967	-15.2128	-13.0552	-10.9482	-9.05208	-7.40021	-5.98178	-4.70621	-3.60148	-2.83698	-2.26745	-1.78255	-1.46697	-1.17405	-1.0369	-0.98934	-0.79131	-0.77191	-0.78475	-0.74861	-0.7227	-0.71681	-0.7396	-0.70225	-0.72034	-0.77996	-0.86801	-0.81048	-0.82639	-0.82413	-0.88447	-0.83177
391	-30.1174	-30.2207	-30.04	-29.9028	-29.8512	-29.5917	-29.239	-28.8189	-27.9926	-26.9718	-25.7001	-23.9548	-22.0264	-19.9063	-17.6261	-15.4306	-13.2041	-11.0364	-9.14593	-7.43332	-5.98219	-4.77617	-3.63474	-2.85118	-2.29506	-1.79221	-1.47392	-1.19511	-1.0262	-0.94646	-0.80546	-0.775	-0.80933	-0.72544	-0.7214	-0.74114	-0.72165	-0.70676	-0.71103	-0.77474	-0.8574	-0.83873	-0.81038	-0.77334	-0.85243	-0.75495
390	-30.59	-30.5839	-30.475	-30.3405	-30.2222	-29.9696	-29.606	-29.1017	-28.3866	-27.3718	-26.0856	-24.3054	-22.3567	-20.1799	-17.8551	-15.5844	-13.3383	-11.1966	-9.2554	-7.5249	-5.98086	-4.79606	-3.69305	-2.84187	-2.32065	-1.77197	-1.4563	-1.18416	-0.96994	-0.88242	-0.83098	-0.80535	-0.79485	-0.67195	-0.74194	-0.77097	-0.76799	-0.67335	-0.74853	-0.74901	-0.85086	-0.78962	-0.78608	-0.75926	-0.85467	-0.70689
389	-31.0503	-30.9867	-30.8509	-30.7114	-30.6357	-30.389	-30.0034	-29.4662	-28.7297	-27.75	-26.4591	-24.6813	-22.7106	-20.4182	-18.0577	-15.7164	-13.4351	-11.3188	-9.35837	-7.60313	-6.06043	-4.8472	-3.74842	-2.87416	-2.28316	-1.79776	-1.42505	-1.17059	-0.94951	-0.88286	-0.80074	-0.81138	-0.81349	-0.65479	-0.71754	-0.77477	-0.74402	-0.64554	-0.73543	-0.71359	-0.85333	-0.80219	-0.78404	-0.82753	-0.80307	-0.72258
388	-31.4374	-31.3105	-31.2743	-31.1549	-31.0323	-30.8615	-30.4154	-29.8738	-29.1536	-28.1401	-26.7466	-25.0132	-22.9696	-20.7498	-18.3352	-15.9497	-13.5882	-11.5087	-9.48482	-7.72151	-6.20857	-4.89717	-3.80408	-2.89685	-2.23911	-1.77488	-1.40599	-1.16188	-0.98496	-0.90865	-0.74289	-0.78514	-0.77978	-0.63449	-0.6785	-0.75262	-0.7184	-0.68389	-0.69224	-0.69067	-0.87486	-0.76706	-0.78656	-0.8513	-0.80753	-0.77074
387	-31.871	-31.7207	-31.669	-31.606	-31.3824	-31.2272	-30.8362	-30.3003	-29.6025	-28.5949	-27.1473	-25.349	-23.2415	-21.0143	-18.6594	-16.1678	-13.7833	-11.6141	-9.60479	-7.7914	-6.26864	-4.93166	-3.85393	-2.95332	-2.25979	-1.77501	-1.44328	-1.13992	-1.00049	-0.86972	-0.71586	-0.77771	-0.69639	-0.67985	-0.68037	-0.72149	-0.69228	-0.68475	-0.65149	-0.68739	-0.91364	-0.80603	-0.77586	-0.83424	-0.78782	-0.77882
386	-32.3228	-32.1672	-32.1187	-31.9935	-31.7886	-31.6011	-31.2315	-30.74	-30.0289	-29.0324	-27.5466	-25.6968	-23.6031	-21.3075	-18.9062	-16.3882	-13.9674	-11.7474	-9.71458	-7.8909	-6.27951	-4.97707	-3.84948	-2.98695	-2.31019	-1.8065	-1.40913	-1.13861	-0.95379	-0.83381	-0.68813	-0.80021	-0.68638	-0.69537	-0.7066	-0.69434	-0.67993	-0.69532	-0.65677	-0.67824	-0.90424	-0.77711	-0.77387	-0.80231	-0.81286	-0.7581
385	-32.7972	-32.6844	-32.5302	-32.4341	-32.2663	-32.0309	-31.6525	-31.1339	-30.3873	-29.4041	-27.9243	-26.0812	-23.9409	-21.5384	-19.0985	-16.5722	-14.1403	-11.8289	-9.80523	-7.98235	-6.32296	-5.01338	-3.86669	-3.03324	-2.34185	-1.81337	-1.40979	-1.15497	-0.95462	-0.82504	-0.72878	-0.76614	-0.68219	-0.71557	-0.69626	-0.63829	-0.66525	-0.66963	-0.66793	-0.65197	-0.86158	-0.73144	-0.78281	-0.81764	-0.80285	-0.69162
384	-33.157	-33.1088	-32.9684	-32.9034	-32.7194	-32.4504	-32.0805	-31.4939	-30.7546	-29.752	-28.1955	-26.4149	-24.2255	-21.7989	-19.3282	-16.7526	-14.3032	-11.9984	-9.91321	-8.08791	-6.40881	-5.09269	-3.91718	-3.02602	-2.34036	-1.77638	-1.39699	-1.13166	-0.95429	-0.80713	-0.74429	-0.73609	-0.68198	-0.64698	-0.64089	-0.63472	-0.67331	-0.64958	-0.68987	-0.66822	-0.84784	-0.69863	-0.75736	-0.82914	-0.7306	-0.64245
383	-33.5423	-33.551	-33.4071	-33.3984	-33.1716	-32.8575	-32.5392	-31.9407	-31.2098	-30.1399	-28.4717	-26.7314	-24.5339	-22.0184	-19.5845	-16.9223	-14.4783	-12.1481	-10.0022	-8.20237	-6.45882	-5.13973	-3.95097	-2.99629	-2.35549	-1.77225	-1.43984	-1.09573	-1.001	-0.79476	-0.75739	-0.72235	-0.62395	-0.67625	-0.63515	-0.62072	-0.68533	-0.62123	-0.6997	-0.69734	-0.81667	-0.69417	-0.70154	-0.7814	-0.73162	-0.65639
382	-33.9577	-33.9847	-33.8726	-33.7929	-33.6087	-33.2923	-32.9875	-32.4467	-31.6244	-30.5117	-28.8121	-27.0597	-24.8602	-22.3273	-19.7861	-17.152	-14.6256	-12.2951	-10.1223	-8.28637	-6.53351	-5.15089	-3.97518	-3.04095	-2.35401	-1.80707	-1.42689	-1.13955	-1.00568	-0.82527	-0.71381	-0.67275	-0.61375	-0.68768	-0.6203	-0.64686	-0.653	-0.57	-0.68372	-0.66276	-0.77466	-0.72535	-0.64197	-0.7258	-0.73558	-0.68936
381	-34.457	-34.3925	-34.3445	-34.2424	-34.0712	-33.8447	-33.5392	-32.927	-32.0739	-30.9137	-29.3178	-27.3864	-25.1929	-22.6726	-20.028	-17.4113	-14.8308	-12.5043	-10.2461	-8.35236	-6.64568	-5.16888	-4.017	-3.09512	-2.34885	-1.82149	-1.43219	-1.1613	-0.97002	-0.8354	-0.73519	-0.65996	-0.577	-0.6549	-0.60285	-0.59776	-0.62771	-0.60155	-0.59979	-0.6186	-0.73712	-0.72771	-0.61495	-0.6928	-0.75354	-0.696
380	-34.9639	-34.9015	-34.8158	-34.7486	-34.5298	-34.3346	-33.9629	-33.3775	-32.5273	-31.3459	-29.8226	-27.8013	-25.5765	-23.0145	-20.3425	-17.6852	-15.0867	-12.6149	-10.383	-8.42544	-6.71812	-5.23945	-4.05613	-3.09846	-2.38367	-1.82982	-1.41929	-1.13402	-0.86883	-0.78901	-0.69246	-0.6555	-0.61008	-0.57	-0.6041	-0.58996	-0.63276	-0.58936	-0.59794	-0.61421	-0.75904	-0.69831	-0.61834	-0.72061	-0.70532	-0.68911
379	-35.4856	-35.4466	-35.3389	-35.2777	-35.0538	-34.8617	-34.41	-33.8017	-32.9838	-31.7807	-30.2158	-28.1893	-25.9347	-23.3205	-20.6496	-17.9133	-15.3051	-12.8102	-10.5416	-8.52931	-6.75676	-5.34408	-4.06786	-3.04635	-2.39785	-1.86447	-1.3535	-1.07088	-0.85216	-0.7227	-0.71359	-0.69197	-0.60704	-0.58493	-0.63257	-0.5632	-0.60845	-0.61024	-0.6083	-0.61887	-0.72696	-0.66561	-0.62491	-0.6838	-0.69892	-0.68235
378	-35.992	-35.8964	-35.8535	-35.7718	-35.4858	-35.2701	-34.8867	-34.2869	-33.4856	-32.2268	-30.6141	-28.5436	-26.2111	-23.6407	-20.931	-18.1258	-15.5666	-12.9476	-10.696	-8.6168	-6.86597	-5.37268	-4.10204	-3.06578	-2.36919	-1.82609	-1.32577	-1.06211	-0.85966	-0.74086	-0.68227	-0.68242	-0.63366	-0.58667	-0.59253	-0.60247	-0.58181	-0.53471	-0.64873	-0.61567	-0.67728	-0.63961	-0.61089	-0.64046	-0.67179	-0.65609
377	-36.4704	-36.3226	-36.3643	-36.2389	-35.986	-35.7466	-35.3964	-34.7579	-33.9336	-32.6644	-31.0263	-28.9601	-26.5209	-23.9241	-21.1596	-18.3667	-15.7702	-13.1663	-10.8198	-8.72538	-6.99494	-5.41144	-4.16537	-3.11914	-2.32966	-1.80889	-1.34612	-1.07375	-0.90113	-0.74072	-0.67833	-0.69602	-0.63043	-0.58683	-0.55578	-0.60612	-0.58281	-0.52686	-0.56494	-0.57403	-0.6539	-0.60742	-0.63263	-0.60405	-0.65936	-0.63287
376	-37.0108	-36.8856	-36.8616	-36.7268	-36.5089	-36.2454	-35.8438	-35.299	-34.4188	-33.1088	-31.4478	-29.4306	-26.9185	-24.1968	-21.4266	-18.671	-15.9626	-13.2602	-10.9352	-8.857	-7.03994	-5.44669	-4.24505	-3.20542	-2.37278	-1.796	-1.376	-1.09672	-0.87786	-0.73624	-0.63482	-0.66355	-0.62782	-0.54497	-0.50574	-0.58323	-0.54668	-0.56117	-0.55835	-0.53449	-0.69664	-0.61971	-0.6236	-0.63575	-0.64332	-0.61132
375	-37.5445	-37.4965	-37.439	-37.2453	-37.0761	-36.8428	-36.3912	-35.7559	-34.8697	-33.547	-31.8609	-29.8396	-27.3045	-24.5162	-21.6906	-18.9293	-16.0955	-13.4505	-11.0898	-8.99566	-7.0443	-5.54017	-4.30538	-3.23876	-2.42414	-1.83858	-1.38226	-1.11107	-0.86052	-0.71146	-0.62995	-0.61452	-0.58822	-0.57352	-0.52451	-0.54593	-0.5457	-0.60195	-0.58459	-0.53772	-0.70399	-0.61691	-0.59377	-0.63299	-0.6782	-0.54106
374	-38.1229	-38.0667	-37.983	-37.823	-37.5742	-37.3769	-36.9861	-36.2937	-35.4381	-34.0519	-32.3837	-30.1613	-27.6532	-24.9271	-22.023	-19.1394	-16.3101	-13.6557	-11.2541	-9.11228	-7.12871	-5.64319	-4.32369	-3.24374	-2.43409	-1.84002	-1.40342	-1.09362	-0.85542	-0.72946	-0.65643	-0.61612	-0.53207	-0.54163	-0.53625	-0.49407	-0.56096	-0.55371	-0.61381	-0.57855	-0.68501	-0.57905	-0.61185	-0.60737	-0.62608	-0.49373
373	-38.6553	-38.5985	-38.5313	-38.3803	-38.15	-37.8851	-37.5026	-36.8215	-35.9009	-34.5917	-32.8586	-30.6092	-28.0685	-25.3523	-22.3307	-19.4041	-16.5204	-13.9146	-11.3765	-9.21222	-7.26708	-5.71126	-4.30715	-3.23985	-2.493	-1.8474	-1.39942	-1.10163	-0.8821	-0.67648	-0.67415	-0.62213	-0.52341	-0.55696	-0.56614	-0.46366	-0.58905	-0.52142	-0.59677	-0.60701	-0.66968	-0.53629	-0.64463	-0.59749	-0.63783	-0.54293
372	-39.2205	-39.1513	-39.0913	-38.9078	-38.7239	-38.3698	-38.0304	-37.3671	-36.4494	-35.1266	-33.2719	-31.1105	-28.5009	-25.7619	-22.6406	-19.7117	-16.801	-14.0657	-11.5068	-9.32777	-7.39441	-5.71419	-4.36681	-3.28003	-2.55878	-1.88067	-1.35544	-1.07974	-0.87764	-0.69582	-0.67946	-0.59054	-0.55926	-0.55923	-0.6078	-0.48255	-0.57027	-0.5293	-0.58987	-0.5718	-0.67476	-0.58554	-0.61459	-0.61796	-0.5946	-0.53743
371	-39.7206	-39.7307	-39.6392	-39.4844	-39.2811	-38.8866	-38.5787	-37.9435	-37.0105	-35.632	-33.7541	-31.5706	-28.929	-26.0931	-22.959	-19.9696	-17.0616	-14.2352	-11.6691	-9.42815	-7.42795	-5.75282	-4.43925	-3.31361	-2.58483	-1.91045	-1.37726	-1.06939	-0.86313	-0.66845	-0.64778	-0.55969	-0.61735	-0.5645	-0.58233	-0.54986	-0.52532	-0.55991	-0.59926	-0.56008	-0.64379	-0.62191	-0.56111	-0.61832	-0.62904	-0.557
370	-40.2956	-40.3499	-40.1929	-40.0453	-39.8557	-39.5038	-39.1296	-38.5048	-37.5708	-36.1409	-34.274	-32.0348	-29.3464	-26.4327	-23.2888	-20.2412	-17.2732	-14.4073	-11.8553	-9.54922	-7.53738	-5.82999	-4.52726	-3.31294	-2.55885	-1.9207	-1.4307	-1.06527	-0.91028	-0.7109	-0.60463	-0.58785	-0.5687	-0.53326	-0.53142	-0.58711	-0.50492	-0.5654	-0.54124	-0.56946	-0.61625	-0.61893	-0.5529	-0.56337	-0.59899	-0.50369
369	-40.972	-40.9667	-40.8094	-40.59	-40.5157	-40.2452	-39.648	-39.1006	-38.0972	-36.7034	-34.8436	-32.5537	-29.7999	-26.8057	-23.6303	-20.5659	-17.491	-14.5994	-11.9964	-9.64511	-7.68371	-5.93257	-4.5927	-3.34988	-2.60285	-1.92859	-1.45745	-1.10917	-0.93692	-0.7238	-0.60528	-0.58387	-0.50517	-0.52647	-0.47888	-0.52662	-0.48354	-0.57405	-0.51269	-0.58737	-0.60402	-0.57567	-0.56135	-0.56037	-0.62101	-0.54384
368	-41.6784	-41.6106	-41.4564	-41.2299	-41.1692	-40.8964	-40.2833	-39.6685	-38.6609	-37.3067	-35.4007	-33.0704	-30.2726	-27.3024	-24.0232	-20.9259	-17.788	-14.8251	-12.1545	-9.8172	-7.82423	-6.02261	-4.65959	-3.4283	-2.59484	-1.94914	-1.36239	-1.09658	-0.88074	-0.76661	-0.61651	-0.5149	-0.49597	-0.53096	-0.4842	-0.50926	-0.54567	-0.50586	-0.48499	-0.53799	-0.64575	-0.58194	-0.57228	-0.59595	-0.58865	-0.51539
367	-42.3444	-42.2689	-42.0986	-41.9644	-41.8568	-41.4879	-41.0099	-40.3496	-39.309	-37.9602	-36.0343	-33.5886	-30.7506	-27.7494	-24.4624	-21.2147	-18.0702	-15.0764	-12.3871	-9.95395	-7.87208	-6.0988	-4.67549	-3.50708	-2.65148	-1.94647	-1.36622	-1.08059	-0.8371	-0.77547	-0.6532	-0.51773	-0.55235	-0.55623	-0.5226	-0.49214	-0.52601	-0.51244	-0.52539	-0.49388	-0.68192	-0.56554	-0.57439	-0.64725	-0.59543	-0.54863
366	-42.9832	-42.9148	-42.8005	-42.6732	-42.5022	-42.0697	-41.7489	-40.943	-39.9384	-38.508	-36.543	-34.0798	-31.2091	-28.1403	-24.9158	-21.5005	-18.3445	-15.3164	-12.5787	-10.1357	-7.95592	-6.16895	-4.67998	-3.56795	-2.65074	-1.9215	-1.42246	-1.09212	-0.86405	-0.79509	-0.64609	-0.55913	-0.56056	-0.54954	-0.59327	-0.52045	-0.51182	-0.49321	-0.48477	-0.49704	-0.66481	-0.57775	-0.61909	-0.58748	-0.62495	-0.48086
365	-43.6847	-43.547	-43.514	-43.3059	-43.1693	-42.7467	-42.3857	-41.5613	-40.5769	-39.028	-37.0414	-34.5853	-31.6818	-28.5223	-25.2942	-21.8642	-18.6099	-15.5424	-12.7554	-10.2726	-8.12306	-6.25477	-4.77087	-3.61233	-2.72779	-1.93632	-1.51967	-1.11925	-0.91394	-0.76792	-0.70611	-0.61028	-0.58259	-0.55063	-0.61174	-0.50623	-0.49749	-0.53213	-0.48311	-0.51931	-0.62551	-0.56882	-0.64522	-0.56555	-0.66894	-0.49938
364	-44.3422	-44.2607	-44.1653	-43.9457	-43.8258	-43.4121	-43.0112	-42.2595	-41.1889	-39.6202	-37.6289	-35.1506	-32.2103	-28.9663	-25.6711	-22.2559	-18.9098	-15.8326	-12.9398	-10.4532	-8.28143	-6.40726	-4.8786	-3.63637	-2.71099	-1.98574	-1.50208	-1.11334	-0.87762	-0.7383	-0.68188	-0.62039	-0.57003	-0.56035	-0.54278	-0.52189	-0.52309	-0.52485	-0.50538	-0.54306	-0.61201	-0.59769	-0.65378	-0.55901	-0.66755	-0.55505
363	-45.0235	-45.0665	-44.8144	-44.6686	-44.5194	-44.123	-43.6288	-42.9447	-41.8879	-40.2836	-38.295	-35.706	-32.7813	-29.4724	-26.0536	-22.6407	-19.1949	-16.0843	-13.165	-10.5773	-8.41999	-6.50339	-4.94196	-3.66718	-2.79299	-2.03313	-1.52303	-1.10501	-0.87811	-0.74994	-0.66985	-0.61509	-0.58639	-0.56611	-0.51277	-0.4892	-0.52587	-0.57007	-0.56727	-0.53976	-0.61077	-0.58753	-0.60981	-0.56212	-0.65546	-0.5869
362	-45.756	-45.7458	-45.5504	-45.5021	-45.2038	-44.8489	-44.3491	-43.585	-42.5733	-40.9485	-38.9301	-36.2798	-33.2882	-29.9234	-26.4167	-22.9938	-19.5255	-16.3171	-13.3688	-10.7359	-8.52401	-6.56864	-5.0075	-3.75354	-2.80922	-2.03935	-1.51018	-1.13046	-0.96084	-0.73267	-0.65706	-0.63	-0.5744	-0.53288	-0.52261	-0.46955	-0.48073	-0.55945	-0.54254	-0.54284	-0.60244	-0.59451	-0.61671	-0.5524	-0.64728	-0.59511
361	-46.5211	-46.4115	-46.3891	-46.237	-45.9282	-45.6139	-45.1005	-44.2908	-43.2463	-41.6289	-39.5025	-36.8457	-33.765	-30.4252	-26.7934	-23.3505	-19.8262	-16.5503	-13.5605	-10.9151	-8.61711	-6.6266	-5.09112	-3.81496	-2.84211	-2.03413	-1.54186	-1.18422	-0.94016	-0.73038	-0.65066	-0.64334	-0.57524	-0.52349	-0.5072	-0.4696	-0.48106	-0.571	-0.50914	-0.49411	-0.62852	-0.59704	-0.57554	-0.5615	-0.67069	-0.56721
360	-47.2785	-47.1046	-47.0984	-46.9187	-46.6686	-46.3847	-45.8245	-45.0546	-43.8609	-42.3135	-40.0273	-37.463	-34.3385	-30.8663	-27.2506	-23.6588	-20.1365	-16.7961	-13.7236	-11.1099	-8.72339	-6.72246	-5.15292	-3.86943	-2.84102	-2.05722	-1.54271	-1.24229	-0.91639	-0.74005	-0.67106	-0.62491	-0.54419	-0.57781	-0.50594	-0.50394	-0.49892	-0.51044	-0.49183	-0.4659	-0.63165	-0.58822	-0.55741	-0.61704	-0.6335	-0.54735
359	-48.0067	-47.9612	-47.8288	-47.6298	-47.4769	-47.1256	-46.5231	-45.7532	-44.556	-42.9851	-40.7146	-38.0468	-34.9253	-31.3935	-27.7564	-24.0398	-20.432	-17.0692	-13.9464	-11.3004	-8.87512	-6.84906	-5.18661	-3.90754	-2.89722	-2.11981	-1.58798	-1.24995	-0.9298	-0.77728	-0.68651	-0.57724	-0.5564	-0.56627	-0.52156	-0.49382	-0.48575	-0.49753	-0.47968	-0.48709	-0.62457	-0.59233	-0.54252	-0.66088	-0.6065	-0.53854
358	-48.7909	-48.6647	-48.5765	-48.4205	-48.2592	-47.935	-47.261	-46.4602	-45.2869	-43.6611	-41.4572	-38.6568	-35.4622	-31.9011	-28.1237	-24.4369	-20.7641	-17.3677	-14.1837	-11.4148	-9.02167	-6.9473	-5.23943	-3.96654	-2.95826	-2.16096	-1.56306	-1.23567	-0.97424	-0.76339	-0.68504	-0.5793	-0.55837	-0.50933	-0.52621	-0.48884	-0.45197	-0.45444	-0.49283	-0.50733	-0.58095	-0.54586	-0.56287	-0.69528	-0.62866	-0.55934
357	-49.5943	-49.4969	-49.408	-49.1955	-49.0419	-48.6937	-48.0862	-47.2933	-46.0731	-44.4003	-42.1514	-39.3064	-35.9926	-32.4457	-28.5311	-24.8249	-21.0771	-17.6551	-14.4328	-11.5629	-9.12372	-7.03719	-5.33899	-4.0211	-2.95954	-2.20045	-1.61095	-1.21123	-0.91401	-0.77036	-0.65777	-0.60104	-0.55679	-0.46313	-0.49884	-0.48074	-0.49566	-0.46903	-0.56582	-0.46692	-0.58115	-0.52679	-0.54899	-0.67009	-0.63224	-0.54801
356	-50.412	-50.3685	-50.1919	-50.0034	-49.7984	-49.4401	-48.9003	-48.0875	-46.8013	-45.0823	-42.6898	-39.9553	-36.5985	-32.9323	-29.0133	-25.1979	-21.4	-17.9036	-14.6211	-11.7415	-9.27468	-7.14061	-5.42434	-4.07889	-3.00724	-2.22971	-1.61455	-1.2148	-0.95993	-0.75182	-0.65542	-0.60259	-0.5471	-0.52569	-0.51601	-0.52756	-0.53071	-0.46786	-0.58026	-0.50486	-0.55593	-0.52047	-0.52885	-0.6247	-0.59591	-0.51
355	-51.2501	-51.2627	-51.1013	-50.8446	-50.6207	-50.21	-49.7559	-48.8159	-47.6038	-45.8228	-43.4392	-40.6246	-37.2033	-33.4964	-29.5595	-25.6404	-21.7621	-18.1872	-14.8692	-11.9686	-9.47547	-7.28987	-5.53824	-4.09665	-3.02504	-2.24919	-1.65533	-1.17111	-0.99231	-0.76393	-0.64789	-0.55236	-0.56835	-0.54803	-0.52096	-0.50517	-0.4739	-0.53144	-0.57114	-0.5593	-0.60031	-0.54004	-0.53212	-0.58699	-0.57788	-0.56956
354	-52.15	-52.0167	-51.9898	-51.744	-51.4374	-51.1182	-50.5812	-49.5935	-48.3872	-46.5887	-44.232	-41.3011	-37.8015	-34.1283	-30.082	-26.0939	-22.13	-18.5185	-15.1231	-12.1413	-9.63107	-7.45127	-5.63527	-4.1486	-3.05689	-2.2539	-1.60658	-1.17039	-0.99046	-0.7638	-0.67909	-0.5245	-0.57054	-0.51262	-0.49689	-0.48103	-0.43538	-0.51248	-0.53127	-0.5269	-0.60605	-0.55907	-0.57437	-0.58384	-0.61138	-0.5585
353	-53.1303	-52.901	-52.8787	-52.6527	-52.3443	-52.0597	-51.4246	-50.4911	-49.2976	-47.4337	-45.0592	-41.9575	-38.4458	-34.7283	-30.6097	-26.4991	-22.5438	-18.9311	-15.3917	-12.3564	-9.73516	-7.57094	-5.68403	-4.24276	-3.09478	-2.27054	-1.62671	-1.24387	-0.95977	-0.79296	-0.70509	-0.54986	-0.52452	-0.52519	-0.50296	-0.45509	-0.4536	-0.50517	-0.51049	-0.49321	-0.62771	-0.55383	-0.63392	-0.55883	-0.61247	-0.60483
352	-54.1799	-53.9014	-53.8082	-53.6145	-53.3345	-53.0031	-52.3386	-51.4685	-50.2455	-48.2416	-45.8088	-42.6876	-39.1621	-35.2535	-31.2006	-26.9681	-22.9924	-19.259	-15.6912	-12.565	-9.86453	-7.68439	-5.75346	-4.30905	-3.18289	-2.30131	-1.6672	-1.29919	-1.02372	-0.82699	-0.67178	-0.59151	-0.53355	-0.55752	-0.55496	-0.44343	-0.41631	-0.47169	-0.47111	-0.50919	-0.60775	-0.54732	-0.65162	-0.54276	-0.61025	-0.59556
351	-55.1338	-54.8857	-54.7686	-54.6249	-54.326	-53.9323	-53.2983	-52.405	-51.1995	-49.117	-46.6305	-43.4956	-39.9149	-35.8646	-31.765	-27.465	-23.4189	-19.5646	-15.9668	-12.8059	-10.0311	-7.81186	-5.83855	-4.34445	-3.23919	-2.34385	-1.72693	-1.27816	-1.01706	-0.78831	-0.66468	-0.62944	-0.54703	-0.54416	-0.57351	-0.47162	-0.44753	-0.47913	-0.42626	-0.52707	-0.6482	-0.54718	-0.59419	-0.59723	-0.60946	-0.62746
350	-56.0843	-55.8373	-55.8228	-55.6327	-55.2906	-54.9044	-54.2761	-53.3463	-52.1181	-50.0245	-47.4981	-44.3928	-40.6976	-36.5797	-32.3376	-28.0132	-23.7833	-19.89	-16.2122	-13.0694	-10.2843	-7.99425	-5.97466	-4.42074	-3.27841	-2.38678	-1.72344	-1.26077	-1.00562	-0.76957	-0.6656	-0.62456	-0.55707	-0.50054	-0.54929	-0.49958	-0.51303	-0.45802	-0.46575	-0.52045	-0.62535	-0.58705	-0.52677	-0.63213	-0.63648	-0.53934
349	-57.0765	-56.9193	-56.9179	-56.5975	-56.2862	-55.8267	-55.258	-54.3136	-53.0281	-50.9427	-48.4173	-45.172	-41.4674	-37.299	-32.8609	-28.5336	-24.2304	-20.2737	-16.4606	-13.312	-10.5064	-8.09119	-6.09287	-4.5468	-3.33366	-2.43666	-1.76308	-1.31817	-1.00164	-0.74997	-0.66756	-0.62332	-0.48373	-0.5508	-0.52763	-0.47806	-0.56057	-0.48431	-0.53549	-0.54983	-0.62979	-0.59689	-0.53812	-0.61799	-0.62499	-0.54498
348	-58.1661	-58.0278	-57.9955	-57.5427	-57.2811	-56.8967	-56.3206	-55.3229	-53.9298	-51.8844	-49.3461	-45.9881	-42.2386	-37.9486	-33.4691	-29.0916	-24.728	-20.6227	-16.8246	-13.5202	-10.6918	-8.17713	-6.24864	-4.65193	-3.37559	-2.49167	-1.80366	-1.33972	-1.02028	-0.79632	-0.67661	-0.63202	-0.48284	-0.55655	-0.50937	-0.46897	-0.53589	-0.52878	-0.59451	-0.55775	-0.60572	-0.58316	-0.57451	-0.60152	-0.6103	-0.5627
347	-59.2004	-59.1271	-58.9692	-58.6481	-58.3392	-58.0428	-57.358	-56.4133	-54.9165	-52.8648	-50.236	-46.8282	-42.9215	-38.6399	-34.079	-29.6288	-25.1951	-20.9709	-17.2179	-13.7572	-10.8569	-8.35496	-6.36461	-4.71039	-3.42635	-2.5357	-1.84551	-1.36219	-1.04612	-0.77192	-0.69886	-0.6581	-0.51411	-0.55284	-0.54717	-0.47827	-0.52569	-0.59506	-0.54923	-0.57542	-0.59146	-0.56978	-0.57608	-0.61986	-0.63363	-0.59221
346	-60.3089	-60.2473	-60.0729	-59.736	-59.496	-59.2245	-58.5102	-57.4956	-56.0198	-53.8874	-51.2339	-47.7982	-43.7114	-39.4254	-34.7345	-30.1205	-25.6522	-21.3844	-17.5393	-14.0602	-11.0787	-8.57409	-6.46072	-4.75514	-3.51922	-2.57186	-1.83206	-1.3432	-1.03604	-0.81357	-0.66636	-0.59791	-0.56289	-0.51188	-0.56545	-0.46977	-0.50422	-0.58567	-0.50149	-0.57427	-0.58669	-0.55439	-0.57668	-0.60447	-0.66574	-0.59127
345	-61.4153	-61.3857	-61.1828	-60.9875	-60.6894	-60.3073	-59.5986	-58.58	-57.1393	-54.9397	-52.2101	-48.6937	-44.54	-40.1823	-35.4479	-30.6318	-26.1737	-21.7744	-17.8483	-14.325	-11.2285	-8.72893	-6.55237	-4.82332	-3.58225	-2.56868	-1.87141	-1.37382	-1.05953	-0.7988	-0.61738	-0.54719	-0.5664	-0.53695	-0.56546	-0.43593	-0.51199	-0.51332	-0.46697	-0.53888	-0.64707	-0.55365	-0.60997	-0.62643	-0.64044	-0.57407
344	-62.5748	-62.4607	-62.3317	-62.114	-61.8481	-61.3784	-60.7104	-59.666	-58.1882	-56.0022	-53.1666	-49.6121	-45.4941	-40.8695	-36.1428	-31.1889	-26.6841	-22.2244	-18.1714	-14.5662	-11.3846	-8.85956	-6.64729	-4.9093	-3.6514	-2.59175	-1.84651	-1.37706	-1.05425	-0.78857	-0.63881	-0.57856	-0.49976	-0.55709	-0.51612	-0.47636	-0.49889	-0.47453	-0.48042	-0.50224	-0.71008	-0.57965	-0.60651	-0.65221	-0.61858	-0.58486
343	-63.7399	-63.6265	-63.5143	-63.4074	-62.9867	-62.5013	-61.7647	-60.8696	-59.2298	-57.1023	-54.1391	-50.5635	-46.365	-41.6059	-36.7632	-31.8294	-27.145	-22.6586	-18.5744	-14.8049	-11.6276	-9.01705	-6.76416	-5.01008	-3.71148	-2.59305	-1.89823	-1.4155	-1.11817	-0.78037	-0.68788	-0.59752	-0.53974	-0.60775	-0.54271	-0.50267	-0.51144	-0.47028	-0.53617	-0.53331	-0.75253	-0.57839	-0.58444	-0.66033	-0.6827	-0.59437
342	-65.0209	-64.9439	-64.7915	-64.5818	-64.2756	-63.7421	-63.0408	-62.0777	-60.3676	-58.2065	-55.1972	-51.5378	-47.3093	-42.4793	-37.4581	-32.5374	-27.6399	-23.0993	-18.9503	-15.162	-11.8857	-9.18457	-6.88615	-5.11642	-3.81728	-2.68515	-1.93538	-1.45467	-1.14169	-0.87114	-0.72986	-0.61202	-0.54448	-0.59931	-0.52636	-0.48937	-0.54641	-0.54101	-0.52918	-0.5506	-0.69819	-0.60797	-0.56371	-0.66169	-0.73493	-0.62686
341	-66.3357	-66.3271	-66.0366	-65.8927	-65.5615	-65.0788	-64.2463	-63.2966	-61.5657	-59.3727	-56.3289	-52.5789	-48.1769	-43.3941	-38.2694	-33.2849	-28.2177	-23.4952	-19.3139	-15.5281	-12.1021	-9.36515	-7.03309	-5.22412	-3.93043	-2.74129	-1.99372	-1.51085	-1.16209	-0.91617	-0.70672	-0.61066	-0.58573	-0.59367	-0.52733	-0.50027	-0.56859	-0.62141	-0.53383	-0.57633	-0.67379	-0.59503	-0.55153	-0.65281	-0.69748	-0.59125
340	-67.7219	-67.6338	-67.3472	-67.1735	-66.8341	-66.3786	-65.4993	-64.5552	-62.8317	-60.5726	-57.5062	-53.536	-49.1501	-44.2781	-39.0971	-33.9508	-28.7876	-23.9775	-19.6728	-15.8231	-12.3781	-9.54067	-7.24333	-5.27083	-3.99866	-2.80656	-1.97485	-1.5384	-1.10423	-0.89327	-0.71843	-0.61484	-0.56937	-0.59138	-0.54651	-0.53691	-0.54153	-0.61272	-0.56767	-0.57776	-0.64253	-0.62736	-0.58841	-0.62186	-0.64994	-0.55169
339	-69.1018	-69.0049	-68.8232	-68.5675	-68.081	-67.6844	-66.8453	-65.8569	-64.1188	-61.8441	-58.6509	-54.6221	-50.1462	-45.153	-39.8214	-34.5967	-29.3871	-24.4999	-20.0992	-16.0918	-12.6022	-9.71321	-7.41676	-5.39214	-3.95456	-2.79269	-1.98067	-1.53433	-1.09288	-0.87826	-0.751	-0.55894	-0.57437	-0.58891	-0.6105	-0.55451	-0.53444	-0.54601	-0.63667	-0.57192	-0.67604	-0.6505	-0.64753	-0.60059	-0.64397	-0.52082
338	-70.5389	-70.467	-70.2535	-69.9814	-69.57	-69.0746	-68.3281	-67.1679	-65.5339	-63.0944	-59.8387	-55.8106	-51.2077	-46.1274	-40.6386	-35.2169	-29.9955	-25.0296	-20.5446	-16.3901	-12.8109	-9.95815	-7.54829	-5.51459	-3.93034	-2.8738	-1.99205	-1.50295	-1.10107	-0.91195	-0.74892	-0.59781	-0.57822	-0.58042	-0.60877	-0.52236	-0.54733	-0.51559	-0.63679	-0.55567	-0.63011	-0.66864	-0.68624	-0.62154	-0.65882	-0.56101
337	-72.0388	-71.9242	-71.6613	-71.4117	-71.0204	-70.4926	-69.7909	-68.5817	-66.9399	-64.3737	-61.0953	-57.0905	-52.3514	-47.0859	-41.5444	-35.9729	-30.6027	-25.5427	-20.9275	-16.7445	-13.1134	-10.1876	-7.64099	-5.65565	-4.05362	-2.96701	-2.05103	-1.48553	-1.15111	-0.90557	-0.71997	-0.67261	-0.59114	-0.5661	-0.57848	-0.52033	-0.54227	-0.55583	-0.60149	-0.55239	-0.68813	-0.62768	-0.61357	-0.62566	-0.63156	-0.61259
336	-73.5505	-73.3813	-73.0668	-72.9102	-72.5261	-72.0231	-71.1878	-70.0413	-68.3438	-65.7163	-62.473	-58.2559	-53.4775	-48.1174	-42.4177	-36.7504	-31.2162	-26.0794	-21.3205	-17.1423	-13.448	-10.3849	-7.79148	-5.73624	-4.20113	-3.04325	-2.11653	-1.54521	-1.14475	-0.88233	-0.7186	-0.69805	-0.62358	-0.54181	-0.55951	-0.56755	-0.54115	-0.55388	-0.56349	-0.5859	-0.64744	-0.57031	-0.62485	-0.59978	-0.67642	-0.60888
335	-75.1313	-74.8903	-74.6342	-74.3736	-74.024	-73.6185	-72.7384	-71.5268	-69.714	-67.1209	-63.743	-59.4087	-54.5465	-49.0824	-43.3462	-37.5562	-31.8826	-26.7063	-21.7771	-17.5217	-13.6756	-10.5933	-7.93277	-5.83602	-4.29397	-3.05711	-2.17692	-1.60828	-1.10734	-0.92346	-0.72889	-0.70761	-0.62303	-0.5649	-0.56608	-0.56949	-0.52794	-0.60295	-0.56809	-0.55533	-0.66932	-0.59603	-0.60028	-0.62354	-0.6935	-0.59916
334	-76.6804	-76.5315	-76.3104	-76.0133	-75.6172	-75.1742	-74.3231	-73.0376	-71.1074	-68.5226	-65.1033	-60.6931	-55.6248	-50.1645	-44.2639	-38.2943	-32.596	-27.2991	-22.2585	-17.8461	-13.9247	-10.8223	-8.12483	-5.96586	-4.34039	-3.10703	-2.20837	-1.62059	-1.15402	-0.96289	-0.72343	-0.68965	-0.61124	-0.6003	-0.62576	-0.57558	-0.52401	-0.59115	-0.58668	-0.54955	-0.62102	-0.58799	-0.61896	-0.65228	-0.72199	-0.63365
333	-78.3771	-78.2145	-77.9942	-77.6903	-77.1916	-76.7619	-75.8893	-74.6548	-72.6172	-70.0071	-66.4743	-62.0239	-56.8605	-51.2488	-45.241	-39.2125	-33.3131	-27.8637	-22.7687	-18.1944	-14.2933	-11.0148	-8.30639	-6.07016	-4.40184	-3.18438	-2.21425	-1.61826	-1.2446	-0.93477	-0.75492	-0.65725	-0.58277	-0.58957	-0.62833	-0.54857	-0.52912	-0.56644	-0.56297	-0.60469	-0.69513	-0.61763	-0.59132	-0.60505	-0.72839	-0.63136
332	-80.0198	-79.8716	-79.6863	-79.4347	-78.9292	-78.3911	-77.4875	-76.3044	-74.2618	-71.6375	-67.9157	-63.4276	-58.1366	-52.3725	-46.1698	-40.1518	-34.1039	-28.4342	-23.3123	-18.5956	-14.5959	-11.1657	-8.49618	-6.14418	-4.48883	-3.24602	-2.25955	-1.61966	-1.28324	-0.86245	-0.76965	-0.63256	-0.59341	-0.52937	-0.59871	-0.51222	-0.51864	-0.52863	-0.5564	-0.62772	-0.65417	-0.60476	-0.5999	-0.58759	-0.71283	-0.60904
331	-81.7697	-81.622	-81.3647	-81.1144	-80.8376	-80.177	-79.2506	-77.9258	-75.918	-73.2854	-69.4313	-64.8421	-59.5044	-53.481	-47.2732	-41.0687	-34.8477	-29.1688	-23.8458	-19.0598	-14.9352	-11.4235	-8.63381	-6.27636	-4.57816	-3.27915	-2.32052	-1.56546	-1.26317	-0.86918	-0.77112	-0.6751	-0.59858	-0.58643	-0.55242	-0.49349	-0.48222	-0.56009	-0.55163	-0.57315	-0.66247	-0.62305	-0.59361	-0.60144	-0.73444	-0.59971
330	-83.5835	-83.4841	-83.1881	-82.9711	-82.7506	-82.0216	-81.1683	-79.697	-77.6744	-74.8521	-71.0559	-66.3596	-60.857	-54.67	-48.361	-41.9844	-35.7008	-29.8144	-24.3696	-19.5234	-15.2516	-11.6986	-8.77292	-6.4829	-4.68938	-3.35469	-2.3543	-1.58399	-1.26731	-0.87764	-0.75657	-0.65729	-0.55581	-0.6288	-0.59479	-0.53459	-0.49426	-0.57221	-0.60573	-0.52362	-0.62321	-0.57924	-0.59264	-0.65972	-0.69864	-0.63732
329	-85.5894	-85.5289	-85.0889	-84.964	-84.647	-84.0206	-83.0809	-81.6487	-79.5877	-76.5142	-72.7737	-67.9525	-62.3338	-56.0415	-49.502	-42.9955	-36.5718	-30.4866	-24.923	-19.987	-15.6015	-12.0125	-8.96546	-6.64554	-4.77132	-3.38217	-2.35835	-1.67171	-1.30163	-0.93247	-0.76153	-0.65152	-0.54537	-0.66956	-0.54977	-0.57726	-0.5404	-0.56671	-0.65499	-0.60707	-0.63643	-0.57303	-0.59597	-0.60848	-0.65152	-0.60838
328	-87.6505	-87.525	-87.1897	-87.0207	-86.5598	-85.9809	-85.049	-83.6557	-81.4536	-78.379	-74.5303	-69.5314	-63.7799	-57.4662	-50.649	-44.0071	-37.4461	-31.1624	-25.5535	-20.4043	-15.9264	-12.263	-9.20804	-6.77025	-4.92363	-3.45662	-2.38487	-1.74052	-1.30611	-0.93515	-0.70841	-0.63887	-0.55223	-0.62915	-0.49715	-0.54311	-0.56996	-0.52043	-0.61794	-0.64037	-0.61573	-0.57998	-0.58848	-0.61664	-0.56186	-0.56283
327	-89.7207	-89.6303	-89.3871	-89.0296	-88.6783	-88.0431	-87.0252	-85.635	-83.3319	-80.3704	-76.3737	-71.1685	-65.2773	-58.8509	-51.873	-45.0633	-38.3063	-31.9864	-26.2035	-20.9258	-16.3112	-12.5884	-9.45238	-6.89088	-5.01294	-3.49506	-2.50115	-1.74248	-1.30423	-0.93391	-0.72977	-0.63954	-0.59006	-0.57626	-0.51443	-0.58437	-0.58187	-0.51879	-0.49449	-0.63728	-0.60543	-0.6221	-0.55948	-0.58972	-0.60947	-0.58628
326	-92.0121	-91.7772	-91.6119	-91.2032	-90.8834	-90.2068	-89.1999	-87.6851	-85.4174	-82.4099	-78.2723	-72.9726	-66.8567	-60.2527	-53.1921	-46.2094	-39.3237	-32.7613	-26.8599	-21.4403	-16.7333	-12.8866	-9.67296	-7.09152	-5.13375	-3.61025	-2.55034	-1.7732	-1.29885	-0.90387	-0.72902	-0.64782	-0.62479	-0.52115	-0.54071	-0.61292	-0.57507	-0.54295	-0.51426	-0.58382	-0.62942	-0.54406	-0.54741	-0.59872	-0.6371	-0.5913
325	-94.3964	-94.1489	-93.8879	-93.6007	-93.1538	-92.5453	-91.4671	-89.8884	-87.6823	-84.5192	-80.2433	-74.9917	-68.7166	-61.796	-54.6541	-47.3717	-40.3394	-33.6302	-27.5006	-21.9685	-17.1847	-13.2635	-9.93416	-7.23369	-5.23165	-3.63987	-2.55399	-1.83686	-1.36188	-0.9507	-0.74828	-0.67401	-0.64508	-0.55722	-0.48724	-0.60703	-0.50465	-0.53862	-0.55763	-0.57395	-0.67865	-0.52413	-0.5905	-0.57897	-0.62414	-0.58025
324	-96.7846	-96.6884	-96.2614	-96.0126	-95.4819	-94.8992	-93.8633	-92.2491	-89.9309	-86.6872	-82.2677	-76.9596	-70.6095	-63.471	-56.1197	-48.5534	-41.3808	-34.522	-28.2079	-22.5194	-17.6697	-13.6216	-10.1661	-7.38984	-5.40493	-3.7175	-2.59739	-1.86	-1.37799	-1.02797	-0.73703	-0.65714	-0.57732	-0.55476	-0.48245	-0.54454	-0.48005	-0.50469	-0.58653	-0.55922	-0.6439	-0.53437	-0.63774	-0.61493	-0.59132	-0.55714
323	-99.1927	-99.2914	-98.9325	-98.5117	-98.0615	-97.4138	-96.3528	-94.7599	-92.3037	-88.9875	-84.398	-78.9328	-72.4223	-65.1707	-57.58	-49.9223	-42.5168	-35.5207	-28.9732	-23.1137	-18.1594	-14.0408	-10.4211	-7.55715	-5.53223	-3.8365	-2.69205	-1.86857	-1.30742	-1.08687	-0.79618	-0.60418	-0.51864	-0.55858	-0.55005	-0.53439	-0.45045	-0.49291	-0.52962	-0.60246	-0.55975	-0.55285	-0.58741	-0.60905	-0.60421	-0.5846
322	-101.969	-101.871	-101.63	-101.255	-100.851	-100.037	-99.0652	-97.3865	-94.869	-91.3948	-86.8521	-81.0681	-74.3028	-67.0729	-59.1939	-51.3835	-43.6913	-36.5605	-29.7919	-23.7936	-18.7052	-14.4088	-10.6789	-7.83338	-5.63637	-3.97634	-2.76726	-1.8624	-1.32194	-1.06732	-0.78915	-0.59461	-0.54298	-0.56984	-0.55124	-0.54486	-0.46188	-0.50223	-0.54576	-0.55059	-0.53715	-0.53375	-0.58072	-0.59697	-0.62293	-0.5393
321	-105.012	-104.644	-104.509	-104.225	-103.806	-102.928	-101.809	-100.151	-97.6131	-94.009	-89.4925	-83.479	-76.462	-69.0068	-60.9561	-52.8722	-44.9122	-37.6343	-30.6188	-24.5386	-19.261	-14.7782	-11.0124	-8.08604	-5.7665	-4.07498	-2.79985	-1.86841	-1.35096	-1.06123	-0.77313	-0.63902	-0.59419	-0.58454	-0.50117	-0.51469	-0.4621	-0.4873	-0.48694	-0.47328	-0.56701	-0.56679	-0.5892	-0.59156	-0.58475	-0.52553
320	-108.085	-107.773	-107.574	-107.274	-106.825	-105.946	-104.757	-103.023	-100.441	-96.7662	-92.1127	-85.9996	-78.7976	-71.0336	-62.8387	-54.4	-46.2504	-38.7102	-31.5804	-25.3331	-19.8517	-15.2134	-11.3448	-8.30307	-5.90597	-4.15981	-2.86069	-1.92898	-1.38443	-1.04149	-0.75433	-0.67878	-0.61283	-0.57358	-0.5265	-0.55666	-0.53696	-0.52158	-0.53347	-0.46198	-0.55939	-0.56059	-0.49238	-0.57354	-0.55132	-0.54599
319	-111.223	-111.02	-110.86	-110.397	-110.008	-109.27	-107.848	-106.046	-103.457	-99.7581	-94.6871	-88.4773	-81.2475	-73.1859	-64.6644	-56.0673	-47.7719	-39.8979	-32.5901	-26.1231	-20.4454	-15.6405	-11.6885	-8.49337	-6.08201	-4.27248	-2.88988	-1.99259	-1.41209	-1.04882	-0.75599	-0.65315	-0.55781	-0.56188	-0.5284	-0.54104	-0.49043	-0.5058	-0.48922	-0.48243	-0.55293	-0.5073	-0.44348	-0.54001	-0.52906	-0.5525
318	-114.483	-114.375	-114.199	-113.75	-113.233	-112.501	-111.197	-109.365	-106.692	-102.827	-97.5251	-91.1768	-83.7091	-75.5074	-66.6273	-57.8809	-49.2473	-41.2014	-33.6643	-27.0243	-21.05	-16.15	-12.1124	-8.7243	-6.26776	-4.37306	-2.96156	-2.00174	-1.44394	-1.01587	-0.72713	-0.62855	-0.52597	-0.51236	-0.47722	-0.49464	-0.47522	-0.48668	-0.47294	-0.46896	-0.53246	-0.50152	-0.44095	-0.54209	-0.53236	-0.46888
317	-117.938	-117.898	-117.573	-117.199	-116.579	-115.88	-114.54	-112.77	-109.98	-106.02	-100.662	-94.0429	-86.3513	-77.9349	-68.7955	-59.7929	-50.8409	-42.5621	-34.7165	-27.9267	-21.7445	-16.6443	-12.5779	-9.06616	-6.48716	-4.49588	-3.12435	-2.02046	-1.43986	-1.00819	-0.73082	-0.62205	-0.48689	-0.44842	-0.41095	-0.42616	-0.44414	-0.44679	-0.43997	-0.38983	-0.50017	-0.483	-0.4716	-0.536	-0.47596	-0.42624
316	-121.761	-121.685	-121.28	-120.956	-120.248	-119.606	-118.258	-116.346	-113.43	-109.322	-103.95	-97.1632	-89.1101	-80.4015	-71.1572	-61.6832	-52.5143	-43.9207	-35.9061	-28.8375	-22.5036	-17.2479	-12.9549	-9.40447	-6.67342	-4.66218	-3.20211	-2.12838	-1.43997	-0.96967	-0.71572	-0.60563	-0.50904	-0.44683	-0.41062	-0.43329	-0.47955	-0.44509	-0.45864	-0.36465	-0.46762	-0.44529	-0.44414	-0.46905	-0.45563	-0.44797
315	-125.759	-125.577	-125.161	-124.795	-124.289	-123.643	-122.052	-120.12	-117.124	-112.969	-107.338	-100.389	-92.0936	-83.0945	-73.4594	-63.7506	-54.3807	-45.3818	-37.1486	-29.7474	-23.2767	-17.8083	-13.2906	-9.65552	-6.86663	-4.82814	-3.24082	-2.18513	-1.53019	-1.05609	-0.71728	-0.54652	-0.54248	-0.46604	-0.42336	-0.47941	-0.46917	-0.43661	-0.40438	-0.35743	-0.41282	-0.44534	-0.46305	-0.4165	-0.45369	-0.45659
314	-129.804	-129.574	-129.35	-128.887	-128.418	-127.572	-126.036	-124.109	-121.083	-116.746	-110.824	-103.742	-95.1933	-85.8002	-75.9046	-65.8873	-56.2792	-46.9722	-38.474	-30.7324	-24.116	-18.4531	-13.7713	-9.93372	-7.11577	-4.90916	-3.31485	-2.19768	-1.50084	-1.09207	-0.74165	-0.50911	-0.51466	-0.46174	-0.40514	-0.4794	-0.4566	-0.45403	-0.37193	-0.41096	-0.43725	-0.47138	-0.46486	-0.41515	-0.47068	-0.43458
313	-133.878	-133.69	-133.482	-133.032	-132.432	-131.435	-130.052	-127.993	-124.882	-120.576	-114.464	-107.044	-98.4264	-88.6765	-78.4517	-68.0883	-58.2161	-48.6118	-39.7627	-31.7762	-24.9907	-19.1363	-14.308	-10.256	-7.39867	-5.04736	-3.44224	-2.27268	-1.49932	-1.08643	-0.78824	-0.49886	-0.5422	-0.43553	-0.44004	-0.44751	-0.39756	-0.41149	-0.36997	-0.41336	-0.47431	-0.43508	-0.41665	-0.39944	-0.42496	-0.40758
312	-138.048	-137.692	-137.566	-137.198	-136.488	-135.59	-134.249	-131.987	-128.735	-124.396	-118.098	-110.382	-101.569	-91.4814	-81.0556	-70.3331	-60.0932	-50.2383	-41.0903	-32.952	-25.8715	-19.7564	-14.7918	-10.5878	-7.61634	-5.2349	-3.55152	-2.40242	-1.55494	-1.02071	-0.75587	-0.53314	-0.53173	-0.41773	-0.44747	-0.38012	-0.36934	-0.35295	-0.35333	-0.36233	-0.47101	-0.36378	-0.36706	-0.38577	-0.38323	-0.39806
311	-141.953	-141.575	-141.415	-141.007	-140.413	-139.528	-138.055	-135.954	-132.509	-128.096	-121.707	-113.788	-104.544	-94.2684	-83.6029	-72.7654	-61.9004	-51.8223	-42.3538	-34.0203	-26.7448	-20.4439	-15.2781	-10.9792	-7.83334	-5.35745	-3.58382	-2.4713	-1.65376	-1.01216	-0.71928	-0.51934	-0.49291	-0.39185	-0.47217	-0.28244	-0.41369	-0.2885	-0.30369	-0.37794	-0.36764	-0.32559	-0.35923	-0.37809	-0.34381	-0.36564
310	-145.46	-145.05	-144.893	-144.425	-144.025	-143.031	-141.535	-139.477	-136.102	-131.327	-124.953	-116.876	-107.42	-96.8922	-85.9893	-74.8385	-63.6426	-53.3646	-43.6811	-34.9971	-27.5715	-21.0748	-15.7375	-11.4933	-8.04911	-5.48651	-3.64352	-2.41654	-1.70018	-1.00555	-0.73294	-0.50146	-0.41058	-0.37478	-0.49224	-0.24654	-0.46373	-0.3096	-0.31616	-0.37101	-0.38833	-0.34931	-0.43409	-0.31177	-0.34647	-0.36587
309	-148.311	-147.985	-147.717	-147.317	-146.924	-145.949	-144.467	-142.457	-139.104	-134.142	-127.762	-119.577	-110.015	-99.2414	-88.0047	-76.5553	-65.3569	-54.8271	-44.8422	-35.9606	-28.3378	-21.6493	-16.0976	-11.7837	-8.31938	-5.58609	-3.68413	-2.47282	-1.65715	-1.00355	-0.72809	-0.48078	-0.43475	-0.38944	-0.50564	-0.2552	-0.49213	-0.29864	-0.34339	-0.26968	-0.39584	-0.34718	-0.43699	-0.26514	-0.3171	-0.33431
308	-150.463	-150.012	-149.869	-149.595	-149.181	-148.355	-146.756	-144.808	-141.336	-136.557	-130.065	-121.811	-112.225	-101.294	-89.7714	-78.0644	-66.8672	-56.0924	-45.8643	-36.98	-28.9659	-22.1302	-16.5281	-11.8998	-8.57031	-5.65132	-3.84287	-2.58553	-1.65444	-0.9885	-0.66599	-0.55664	-0.41481	-0.38671	-0.31605	-0.25511	-0.36464	-0.26123	-0.30548	-0.26946	-0.38245	-0.34935	-0.35049	-0.25254	-0.32186	-0.33002
307	-151.856	-151.551	-151.265	-151.312	-150.858	-149.956	-148.519	-146.53	-143.012	-138.427	-131.987	-123.715	-113.949	-102.916	-91.3203	-79.5274	-68.226	-57.1646	-46.7268	-37.6717	-29.5403	-22.5346	-16.8707	-12.0904	-8.70651	-5.64098	-3.9113	-2.63461	-1.61296	-0.95125	-0.61522	-0.58937	-0.37072	-0.33719	-0.21265	-0.17632	-0.27308	-0.24064	-0.31333	-0.37027	-0.29906	-0.32331	-0.22708	-0.26714	-0.32329	-0.27674
306	-152.691	-152.29	-152.284	-152.096	-151.863	-151.123	-149.73	-147.701	-144.4	-139.619	-133.279	-125.149	-115.21	-104.368	-92.4961	-80.8263	-69.0877	-57.9216	-47.5794	-38.194	-29.9603	-22.8976	-17.1776	-12.3829	-8.79672	-5.73903	-3.98475	-2.51384	-1.53033	-0.90787	-0.56033	-0.53254	-0.28702	-0.20768	-0.26137	-0.2093	-0.22258	-0.20197	-0.36186	-0.40506	-0.27794	-0.29362	-0.20499	-0.31288	-0.30061	-0.32196
305	-153.065	-152.637	-152.973	-152.587	-151.917	-151.674	-150.441	-148.547	-145.355	-140.412	-134.215	-126.215	-115.993	-105.208	-93.6308	-81.7677	-69.8657	-58.5323	-48.1665	-38.5877	-30.3536	-23.1366	-17.2614	-12.5234	-8.81314	-5.74295	-3.94199	-2.41925	-1.4195	-0.83375	-0.59077	-0.37923	-0.26548	-0.20665	-0.38196	-0.29495	-0.19553	-0.18383	-0.44027	-0.25281	-0.27653	-0.22052	-0.22521	-0.24248	-0.24786	-0.35505
304	-152.824	-152.675	-152.881	-152.462	-152.049	-151.819	-150.45	-148.708	-145.525	-141.02	-134.529	-126.777	-116.407	-105.788	-94.0781	-82.2869	-70.422	-59.0889	-48.5906	-39.0687	-30.6702	-23.3616	-17.3913	-12.515	-8.94017	-5.79316	-3.84969	-2.37003	-1.48055	-0.78648	-0.70113	-0.34616	-0.2911	-0.30665	-0.31345	-0.33696	-0.23441	-0.22309	-0.35603	-0.09548	-0.29393	-0.24384	-0.26025	-0.20285	-0.26589	-0.39481
303	-151.973	-152.478	-152.444	-152.254	-152.133	-151.271	-150.141	-148.134	-145.128	-141.005	-134.411	-126.785	-116.646	-105.823	-94.3202	-82.6199	-70.8336	-59.4031	-48.7993	-39.3031	-30.9166	-23.4584	-17.3249	-12.3435	-8.89714	-5.66922	-3.682	-2.19364	-1.47253	-0.77542	-0.64433	-0.33562	-0.23494	-0.34237	-0.30929	-0.40955	-0.24191	-0.2608	-0.24316	-0.10669	-0.2208	-0.38188	-0.32476	-0.1	-0.22081	-0.39391
302	-150.851	-151.398	-151.651	-151.12	-151.24	-150.165	-149.26	-147.273	-144.682	-140.407	-133.688	-126.053	-116.576	-105.804	-94.0892	-82.6192	-70.8792	-59.3844	-48.7848	-39.6355	-30.9189	-23.6734	-17.3575	-12.2388	-8.88776	-5.59969	-3.58706	-2.11447	-1.22062	-0.84894	-0.5334	-0.20744	-0.0618	-0.33087	-0.14082	-0.41723	-0.34168	-0.2455	-0.28976	-0.29497	-0.17248	-0.46781	-0.27897	-0.23206	-0.21286	-0.28127
301	-149.512	-149.559	-149.817	-149.77	-149.186	-148.358	-147.735	-146.114	-143.7	-139.278	-133.095	-124.966	-115.948	-105.2	-93.9546	-82.2908	-70.5092	-59.3458	-48.8349	-39.5175	-30.7625	-23.6858	-17.4322	-12.1388	-8.86274	-5.65558	-3.44522	-2.00597	-1.10693	-0.80506	-0.5248	-0.30166	0.01255	-0.10087	-0.22464	-0.42543	-0.40692	-0.20957	-0.29091	-0.5111	-0.07064	-0.59535	-0.18175	-0.16249	-0.34171	-0.20499
300	-147.48	-147.224	-146.556	-147.383	-146.505	-145.994	-145.627	-144.351	-141.717	-137.309	-131.409	-123.51	-114.722	-104.117	-93.0988	-81.777	-70.0676	-59.3126	-48.6753	-39.3852	-30.3605	-23.55	-17.6194	-12.1392	-8.83385	-5.785	-3.33683	-2.0206	-1.15017	-0.40832	-0.60678	-0.41381	-0.03183	-0.0257	-0.39945	-0.26679	-0.55842	-0.1598	-0.27255	-0.58615	-0.15528	-0.4479	-0.1952	-0.23429	-0.48229	-0.27317
299	-144.442	-144.843	-143.721	-144.055	-143.922	-143.771	-142.993	-141.316	-138.602	-134.394	-129.079	-121.802	-112.795	-102.518	-92.0791	-81.097	-69.4089	-58.579	-48.3751	-38.8627	-30.026	-23.2668	-17.5893	-12.0776	-8.40251	-5.43153	-3.24991	-1.94603	-1.25684	-0.34262	-0.51154	-0.52484	-0.07393	-0.1674	-0.66599	-0.07136	-0.63164	-0.18751	-0.32884	-0.62486	-0.23107	-0.1007	-0.42272	-0.27436	-0.63332	-0.45176
298	-139.943	-141.809	-140.968	-140.111	-140.956	-140.399	-140.627	-138.544	-134.926	-131.798	-126.168	-119.426	-111.003	-101.025	-90.6232	-79.7085	-68.5972	-57.2925	-47.6469	-38.5206	-30.1372	-23.3478	-17.4806	-12.1671	-8.0295	-5.17805	-3.22129	-1.96326	-1.36978	-0.43589	-0.2298	-0.29084	-0.02506	-0.5584	-0.63449	-0.27545	-0.49159	-0.20784	-0.78751	-0.48805	-0.38219	-0.24977	-0.29969	-0.35392	-0.54318	-0.54332
297	-135.722	-138.27	-137.084	-136.804	-137.558	-136.777	-137.322	-135.465	-132.53	-128.702	-123.589	-116.835	-108.622	-99.6269	-88.8859	-78.1733	-67.4688	-56.4962	-47.1618	-38.1503	-30.3617	-23.1089	-16.8842	-12.4591	-8.05166	-5.65778	-3.68671	-2.09282	-1.40603	-0.78062	-0.26071	-0.04239	0.18672	-0.33065	-0.50939	-0.39075	-0.2993	-0.37258	-0.78958	-0.44322	-0.47378	-0.48093	-0.35263	-0.26597	-0.38889	-0.74245
296	-130.997	-132.034	-131.827	-132.722	-133.739	-131.278	-133.465	-130.588	-129.423	-124.312	-120.959	-115.468	-106.015	-97.3409	-87.3648	-76.9259	-67.1279	-55.7699	-46.3177	-38.2651	-30.1083	-22.6331	-16.8048	-12.4853	-8.07969	-6.47375	-3.7611	-2.11503	-1.46054	-0.45664	-0.56214	-0.00687	0.27111	0.0478	-0.39666	-0.39953	-0.27243	-0.59277	-0.65857	-0.36926	-0.4965	-0.44548	-0.49089	-0.3553	-0.44412	-0.63507
295	-127.525	-125.769	-126.683	-127.7	-129.495	-128.094	-129.173	-125.947	-123.285	-119.961	-116.968	-108.164	-104.069	-94.7258	-85.9458	-75.596	-67.321	-55.5701	-46.8799	-37.6158	-29.4652	-21.7951	-16.5451	-11.8372	-8.23426	-6.28801	-3.36572	-1.90337	-1.11673	-0.63664	-0.33937	-0.02394	0.54547	-0.10721	-0.26074	-0.48655	-0.16497	-0.95762	-0.30786	0.14832	-0.06752	-0.31457	-0.96439	-0.51327	-0.34188	-0.80992
294	-121.879	-121.624	-123.141	-122.752	-122.436	-122.893	-123.068	-122.098	-115.571	-115.777	-112.323	-103.06	-102.079	-93.7507	-82.2188	-72.8072	-67.3525	-54.1441	-46.465	-36.1681	-30.3135	-22.2111	-17.4103	-11.403	-9.63511	-5.71946	-3.70069	-1.89947	-1.36739	-1.24322	-1.28993	0.04803	1.17298	-0.67906	0.01826	-0.99923	0.35588	-1.048	-0.31142	-0.3412	0.10583	-0.93339	-0.5786	-0.65543	0.33105	-0.61885
293	-113.82	-116.712	-115.919	-114.389	-111.556	-115.422	-114.261	-113.111	-111.528	-109.976	-104.182	-99.9255	-95.0548	-91.4848	-81.2019	-71.235	-62.9528	-51.0844	-43.2053	-36.5557	-30.1032	-21.2006	-17.26	-11.4951	-10.0363	-5.88572	-3.09817	-0.69952	-1.66417	-1.76428	-0.31655	-0.30606	0.49097	-0.90121	0.3743	-1.81012	0.14452	-0.43503	-0.99104	-0.06504	-0.26362	-0.94372	1.45341	-0.47119	-0.46203	-0.37974
292	-99.9529	-102.241	-103.604	-107.962	-99.7789	-101.05	-102.531	-105.576	-103.771	-99.4657	-97.2946	-94.3448	-85.5278	-82.5942	-76.3696	-66.3731	-57.011	-49.0655	-40.6838	-37.0413	-30.7834	-20.4673	-15.7896	-12.209	-9.31181	-5.85675	-5.35992	-0.04625	-1.13252	0.58877	-0.48956	0.0762	-0.0219	-1.96798	0.46476	-0.48015	-2.46209	0.89207	0.47995	1.07536	0.93457	-1.30227	3.41653	-2.76019	0.22415	0.51913
291	-84.3292	-84.2394	-86.8326	-91.2579	-84.3486	-83.6944	-85.0557	-88.6076	-85.3466	-83.9762	-83.2918	-78.5951	-73.9697	-69.2082	-66.9136	-60.4344	-48.7502	-44.4233	-36.8847	-34.0243	-26.7192	-16.1046	-14.7838	-9.11676	-8.58953	-3.79172	-5.49724	2.83231	-1.36349	1.83646	-1.80271	-0.71407	-0.82143	0.0623	0.13284	0.97273	-4.39083	-3.78726	3.94306	0.59808	0.74105	-0.72513	6.37767	-3.14812	0.26234	0.95042
290	-62.7323	-60.0071	-60.4894	-62.0493	-58.603	-58.7811	-57.8923	-63.2304	-50.4699	-60.5489	-58.0058	-58.7209	-50.9832	-49.2663	-46.3465	-46.8363	-41.7924	-35.5573	-28.1786	-23.2904	-20.3002	-9.29905	-11.5159	-7.75001	-7.57829	-1.31519	-2.42543	0.26836	-7.07845	3.63804	-0.40472	-0.08678	-2.71304	3.57186	3.32687	2.18984	-0.05399	-1.48332	6.59401	2.80997	-0.23612	0.97729	3.73968	-1.7698	-1.39696	1.23562
289	-25.6855	-31.1877	-26.193	-26.6621	-20.4017	-26.4014	-21.5214	-19.3767	-18.2475	-37.0806	-33.0621	-29.215	-26.707	-21.7373	-25.315	-23.1666	-24.7081	-20.0807	-11.6221	-8.66983	-8.04172	-3.39551	-7.8133	-1.04534	-4.46399	-3.30796	2.19786	-2.7673	-1.45506	-6.52629	-0.43085	-2.00974	-4.31118	4.86968	-1.16975	-6.24848	3.56598	-0.66367	6.28385	6.9171	-5.45207	6.32866	3.65012	-3.53243	-1.04542	1.7876
288	5.23829	4.74785	15.5218	8.3429	13.3091	8.14552	14.9579	9.98376	9.30694	2.7071	-4.81317	3.16846	3.29444	4.10797	0.86643	1.07857	-1.16316	-0.36911	-1.1557	3.81511	-1.77924	1.48669	2.73762	5.6618	3.5701	-1.71954	5.84495	-3.19175	-0.07653	0.23558	-1.25531	-2.39839	-4.22826	2.81452	0.79702	-9.10678	7.05876	-1.22169	3.45572	4.02923	-10.8869	1.6469	2.09201	-3.95829	5.93727	-0.22412
287	30.4304	41.1555	40.8514	31.9752	43.9884	28.0364	42.4019	43.5762	39.0619	43.5966	25.6727	38.1653	26.8187	28.5678	22.3734	17.3973	23.4911	17.607	9.58912	11.5413	6.01692	4.81928	2.10478	12.1916	10.1435	4.18871	4.34723	5.70206	0.97674	2.44271	-1.84942	-7.73974	-3.62088	3.54752	2.49104	-3.66698	8.871	-3.08524	-2.80769	0.98315	-5.44229	4.6641	6.28127	0.01702	4.71078	6.4918
286	50.4511	65.2087	69.9539	56.9476	65.2429	60.3885	69.4925	65.1757	66.3571	71.3169	62.4528	60.253	48.865	44.094	40.6383	31.2634	35.0963	34.8087	14.7204	10.9134	12.5549	13.4534	6.68998	6.01645	14.5914	13.3492	-1.08143	5.13727	3.64926	6.40728	5.05232	-9.22105	-2.66741	-2.90419	3.20483	-2.25122	10.4636	5.02509	-5.27409	4.23525	3.98527	0.70268	-3.45566	3.13752	5.8582	11.9413
285	75.2979	83.5811	79.8777	73.4846	76.7081	77.3066	82.1926	91.0634	74.5159	71.961	76.5778	68.4412	53.6418	52.176	53.8786	46.4005	40.5755	46.4643	29.5974	17.2817	21.7882	15.6149	11.2803	3.58587	8.34592	5.8553	-0.78859	-0.21471	7.22999	-0.36329	0.73334	1.98363	6.34753	3.17382	-5.91778	-13.2041	6.96505	14.8209	-11.5441	10.5776	8.87404	0.29504	5.75298	3.25898	4.22346	3.17986
284	81.3699	88.7039	85.1641	89.6825	82.6393	84.8974	85.7978	92.0673	78.3883	66.5268	68.1932	66.3837	65.603	57.9064	60.2705	57.0064	48.6259	50.3098	29.8358	23.3282	12.9484	19.6708	18.6963	4.69514	3.52191	10.9011	11.6814	-1.86456	0.48342	2.66454	-2.2795	1.33581	9.91309	12.7258	-0.64559	-12.9396	8.65936	17.106	-6.65739	13.9493	0.51343	6.75613	3.72291	2.0249	5.58899	-10.3436
283	75.4778	91.7455	85.5667	91.2311	89.1565	71.862	82.982	92.2356	82.9008	84.8492	73.0011	75.3872	79.5363	76.2784	74.975	58.9139	57.2138	52.2959	28.5702	29.1252	16.5888	13.6301	18.928	17.7077	4.90779	5.93094	16.7821	-4.99183	-12.0939	10.2501	-2.2864	-1.66882	-0.65537	8.64344	-0.94415	3.42352	18.2378	8.94814	-2.64961	6.41792	6.3574	9.12817	8.8624	13.4449	-3.64877	-16.2452
282	78.671	73.884	109.995	90.0098	84.325	80.3685	90.2651	90.8406	88.2678	99.5162	81.7824	83.9745	79.7412	77.62	65.0986	59.8308	58.5795	41.8683	33.1408	35.7301	30.6789	18.247	20.1622	23.1162	3.88578	17.1615	13.958	-2.18794	-5.48186	12.4341	-2.89745	-4.33911	-8.25796	-2.9053	2.25436	10.1503	19.3267	-3.3711	4.23485	-0.44975	8.62828	-0.61115	4.36343	9.39807	-9.92718	-0.23686
281	85.1101	76.259	105.372	84.6384	74.3861	95.9222	79.4322	84.8761	76.7211	100.024	96.6598	91.0052	78.1116	84.3378	57.7072	72.543	54.7738	35.2918	48.5513	46.0401	31.6156	24.1905	20.822	14.7937	4.28228	7.49063	10.6283	-3.75003	5.06422	-2.55092	1.97184	3.16567	9.50403	-9.53562	2.80584	1.61015	13.8289	1.87372	3.93547	-5.95016	7.42153	1.92577	7.3357	9.13736	-9.87666	15.2967
280	87.7824	77.576	89.3243	86.6663	74.2079	103.203	76.0583	71.0256	82.6582	69.1466	94.0664	82.3252	73.8974	85.0247	51.3281	77.8354	54.0596	48.1898	45.2613	49.8131	23.1529	35.3856	24.1901	1.3962	16.7294	-3.23789	4.61701	2.16131	19.458	6.93723	-5.73176	-11.0871	5.96732	8.80779	9.53589	-1.28095	-4.63062	9.87883	3.45913	-1.02514	-3.53693	10.3799	8.11241	8.81298	2.33173	7.09403
279	88.0378	77.0663	69.745	84.3177	96.4624	83.2386	82.3722	70.4066	83.6274	64.8127	88.5196	68.3239	79.9347	84.6771	65.7552	75.7547	54.5679	69.7571	41.1653	35.9068	29.3931	28.6386	29.9698	1.97924	23.8062	-3.69459	0.11272	-4.32347	2.64205	15.4087	5.04157	-2.70322	-11.8814	-9.11315	17.6803	0.53082	-13.3239	14.2127	13.7026	-6.28181	-1.08873	-1.1142	-5.80787	16.4924	8.12402	0.93797
278	106.633	86.4579	79.1317	97.0996	72.311	81.3813	101.622	89.0017	99.5881	68.9575	71.8895	57.6942	77.7404	74.2413	63.6439	64.7147	55.7253	62.1958	22.5589	34.8541	34.3365	20.4525	33.8026	10.4912	13.4657	26.4763	0.93859	3.52366	-3.5536	24.1512	3.79323	-5.9019	-18.1111	-0.08047	0.37438	12.8779	-15.4886	9.5468	-1.69289	8.15683	2.92991	-13.2711	-21.5327	16.3788	13.9855	6.09274
277	94.214	110.438	70.1192	110.261	51.6385	92.6895	104.932	97.8358	98.4879	67.8215	85.1706	71.4915	94.1455	97.1898	58.1953	47.8686	60.8474	52.8009	28.9103	44.1241	27.079	15.5161	25.7232	15.9144	10.1738	26.5366	-2.66771	27.2473	17.8554	10.0371	11.5646	5.40236	1.63945	-11.0798	7.02031	6.37178	4.7522	9.55922	10.7267	15.7347	0.81855	-14.2044	-30.9825	7.76393	4.61928	17.1379
276	79.845	103.38	59.2473	115.48	50.1934	84.959	70.3197	80.0922	92.7843	73.9068	95.2595	89.285	89.3755	83.0392	78.0369	32.6436	68.6223	74.2963	35.0395	59.7548	14.3184	30.8034	20.7431	38.7222	11.9114	12.9929	-3.43358	23.9929	30.5916	29.8821	-10.5933	-6.28459	11.1035	43.9934	10.204	-4.37475	-0.24487	10.9105	-0.48962	-3.06422	4.61429	-16.9283	7.01513	-15.6177	-3.47438	3.78006
275	48.3238	73.2823	60.1941	92.7875	58.383	43.579	30.016	61.941	52.729	61.0736	85.0585	72.1088	76.8415	75.2837	81.1293	44.4367	58.897	78.5839	63.5591	65.4467	29.5243	33.2793	34.3713	54.8004	3.79613	39.8403	11.9949	5.47238	-2.34657	31.5839	-22.4537	9.82494	16.9723	32.0619	18.4927	-6.3482	-3.95157	2.8148	-8.39867	-1.72867	-6.51744	-22.1422	46.8894	1.49518	9.07287	2.79671
274	70.3281	60.0676	76.647	90.2574	52.93	37.5198	42.9377	52.3241	18.9237	47.1239	74.6102	45.0444	66.5139	84.9019	83.9595	53.4178	48.343	51.4475	65.1051	83.9906	41.9258	35.9553	38.0732	54.7901	19.4109	67.3049	-3.97965	29.1012	-23.8472	26.0846	-31.5762	-14.1988	17.6935	24.5845	-1.70952	11.9965	-3.05687	6.03118	-17.9242	6.65551	-22.511	-11.8327	30.3405	16.7305	27.2283	30.095
273	57.0221	45.1246	56.3419	69.4323	37.9857	51.3867	65.1323	75.2871	29.7454	21.3502	91.2369	45.2012	86.9448	106.551	61.8101	42.7235	45.7478	39.3948	118.679	102.35	46.7898	25.0196	14.4673	29.3374	54.1124	66.6612	-3.43479	58.6797	7.49862	32.5466	-29.3233	4.36422	28.126	-30.1459	12.24	-0.60471	19.989	3.04824	6.42249	23.4274	-1.62155	-8.56734	16.9876	20.2837	-7.0338	60.223
272	84.8155	27.5666	24.4404	27.4819	52.0684	54.5638	49.6411	42.8959	69.7113	18.6323	63.4498	64.1749	71.2652	93.5279	61.619	19.8808	89.8312	35.7835	102.035	116.161	21.3889	34.9059	16.5101	33.2113	48.6248	37.4422	-10.6017	7.4318	18.7559	6.12474	11.0731	4.08323	10.804	-32.6298	30.7194	12.1712	9.62009	42.7743	29.7668	17.2571	11.3011	-43.4403	-3.62438	21.3619	-55.9973	72.1217
271	53.3887	22.9667	49.8959	16.9025	23.7545	59.2226	33.2045	29.4655	53.3819	17.5659	44.1721	65.0011	28.8613	65.562	61.1477	-1.44226	63.0695	80.0538	105.525	75.577	55.6302	37.7778	44.3639	76.9948	59.9365	-11.2641	38.2042	-9.8094	-5.60881	34.9032	9.36697	-19.3451	54.0312	7.48671	14.259	30.0883	24.287	77.5271	24.3573	29.3414	22.0219	8.98824	34.3882	89.9749	-5.72811	36.3265
270	67.9767	29.9122	62.6405	44.4197	57.8263	46.5608	47.0425	36.0066	13.7547	39.9453	13.0683	51.3575	3.63648	39.2093	60.7664	-1.42135	19.4064	61.1979	64.7112	39.2207	59.1285	70.8337	60.4006	75.9165	51.9622	41.8238	60.9716	27.6059	-7.20119	95.1718	28.2905	-21.561	66.4049	37.6164	31.261	35.3983	28.3115	97.0648	-16.4094	19.0348	21.291	43.2025	72.188	107.742	85.2527	29.7592
269	73.814	48.4537	29.0665	39.3866	57.6158	15.8443	59.4554	84.4555	-27.7978	44.1839	35.5083	82.1612	23.4447	2.77602	58.2781	42.3294	34.5183	20.6527	83.9263	32.7298	57.3573	64.2413	77.7456	72.5447	38.6504	65.9188	125.533	128.247	42.452	137.225	-9.66801	53.8518	56.6885	45.0376	25.5923	-26.8169	60.5901	90.0709	-52.9863	83.0093	53.1886	73.0841	43.0665	13.9364	160.92	21.2832
268	78.7487	54.9309	11.1756	7.50288	45.602	2.0677	22.6736	79.3082	-13.8121	21.6191	23.9687	81.6774	89.4972	-27.2157	19.101	78.5688	66.9028	-54.7898	42.5251	19.6319	4.92573	43.8605	93.7994	19.7073	24.5704	43.1008	64.3701	123.629	55.2728	96.8566	36.2168	97.3141	20.5522	76.2041	24.8626	-25.5164	65.9894	100.349	-68.569	75.5945	44.9468	52.8064	-29.1135	-18.2263	130.068	61.5377
267	30.2079	37.0309	23.9858	3.64581	2.44109	30.1294	0.96734	63.8511	-0.09851	16.883	23.0916	68.4308	117.359	-10.6794	33.4903	21.03	42.8232	-21.1212	48.2157	2.76968	53.2213	50.7146	114.074	20.2943	37.4879	-36.8496	51.2087	89.2653	56.4197	101.115	-3.56725	80.844	40.5493	99.7671	-51.5697	-9.40411	68.8947	113.467	-29.0829	68.3149	44.6861	36.5017	-42.2551	39.5353	64.9221	50.5368
266	9.94275	-1.89184	20.4181	30.1978	15.6081	31.5294	18.4293	33.28	37.0323	21.4615	4.82792	13.7629	91.9177	-9.57945	48.8766	-26.6443	20.5537	17.3885	59.7516	-23.0605	47.0076	23.4628	76.0125	38.5193	35.8001	-11.8061	26.1367	0.98328	45.0046	100.468	7.8059	55.6397	5.12251	24.392	-15.3931	32.896	61.3602	70.4559	-33.2403	23.4413	44.4535	-7.66618	3.80286	56.1683	54.314	32.4562
265	36.9862	17.006	14.0866	26.7695	55.5714	5.5385	27.9341	23.5574	34.7707	3.00952	13.128	17.6562	7.39984	6.12511	53.6498	-32.2706	40.015	69.0795	50.381	19.5351	68.6081	-17.9932	24.9245	54.4627	35.4513	9.25413	62.1175	25.394	55.3453	88.9681	-15.4283	57.6394	-34.8418	-24.49	31.1968	43.3892	64.6292	53.0759	-20.3764	78.0473	29.3679	-8.78139	33.201	1.84209	45.7815	1.4312
264	61.1106	38.4557	26.6501	41.0753	71.0276	8.9627	18.547	44.5336	38.0506	-15.7707	34.7282	11.5865	-7.86393	25.6073	40.288	25.3029	34.6598	48.4123	21.6657	28.9624	16.6588	-24.9049	6.69217	29.7268	32.4621	38.1659	38.2669	12.9391	72.6038	39.9415	1.88307	0.02771	-16.5977	24.9905	73.0614	53.2383	73.0477	32.7667	-7.98154	51.9156	7.40112	40.5624	62.3506	-8.31643	16.5091	25.2424
263	32.164	36.5113	46.6862	19.1499	65.5936	7.06055	19.3932	67.7676	32.384	7.84546	33.4789	32.3047	-1.17888	51.8482	35.5972	41.3057	17.7527	50.4166	-0.87093	33.5019	9.82205	10.7737	49.3407	-12.5241	35.3088	60.2246	32.7127	-8.72887	71.8144	40.6239	5.07328	-49.5009	22.4352	70.2837	27.0802	51.3178	64.5414	17.1158	33.2103	52.7327	29.2898	18.998	64.1543	50.5308	-45.0989	21.854
262	26.7537	11.2937	26.8353	11.4158	27.0988	23.4803	57.4142	51.2559	28.0095	10.9016	37.7641	32.8848	12.9973	40.9582	32.0671	42.332	12.6071	2.629	47.3715	-2.55728	11.7236	40.62	55.4215	-12.3698	54.1548	24.9055	17.9676	-27.3026	15.4691	-0.17986	42.0065	-56.4023	27.0543	42.6217	17.88	45.9424	62.7345	16.5479	45.7694	64.1292	72.6498	32.4773	33.9054	56.8413	-33.1064	-2.21033
261	22.7005	-7.12405	17.3577	30.5114	-10.8654	23.8976	54.4172	44.0399	11.2052	21.6255	34.3612	44.8832	12.7735	16.732	21.4654	18.5968	39.0372	11.3051	43.5301	-5.44137	61.1243	25.3632	10.8566	14.7047	13.6893	6.18682	5.03357	17.1188	-45.7173	2.2779	16.7845	14.3732	18.3889	18.1494	27.0994	43.2729	30.123	33.8217	17.9829	50.7848	84.3377	37.4622	43.0964	60.7981	-7.42003	-45.1089
260	44.9492	-17.6123	8.03441	70.4955	-13.5882	30.5426	32.0859	44.4612	-28.2534	50.7978	52.6042	16.2591	36.7302	15.7899	57.2217	-0.48005	48.5381	-16.5603	18.9362	-4.25345	82.2598	23.4934	27.8745	37.2154	-21.6107	3.84982	-9.44753	-0.95718	-52.056	63.0301	-31.4653	24.1637	2.50326	-4.13467	32.4639	-1.98663	15.3798	53.7809	14.2248	-3.14853	4.77261	41.4318	56.1786	-5.71996	39.3929	14.7208
259	46.2058	8.28234	55.8551	66.8013	24.2803	-16.0704	15.7719	30.2745	-24.8983	65.2943	18.6761	22.476	41.3073	9.35368	39.157	14.9406	63.0305	6.35949	-5.73654	54.0106	120.29	-7.38056	79.0174	11.125	-1.56944	76.2002	6.27565	-16.6618	-28.1923	108.048	-2.59105	-1.91976	-36.3729	51.1292	43.3332	16.0204	31.5481	45.0892	36.0284	-96.1875	5.94365	27.2265	39.9567	-41.2781	-3.23491	51.4109
258	41.5684	24.5137	66.1804	28.2902	45.5854	-38.7055	26.0282	1.91493	31.0184	9.47003	12.5187	24.8049	62.3457	5.85852	35.6142	5.41797	57.8995	18.065	57.6619	32.1046	101.006	11.2948	56.1074	-5.06814	106.043	82.6111	66.3571	-1.50487	66.8942	126.695	82.7096	54.6598	-65.5854	140.254	144.55	46.6075	144.983	77.3304	88.2891	-105.053	55.6876	81.9741	42.0195	2.65195	-19.1234	135.962
257	20.1259	12.4037	34.2612	-3.62914	4.53192	-35.1057	26.7788	29.1367	68.8642	-15.5636	29.7367	34.9468	58.3766	12.5088	94.166	20.9846	71.5894	41.2405	82.6671	102.624	59.3372	24.1155	-0.52809	-4.73086	155.322	57.1093	37.8447	82.0746	73.9215	165.208	57.4089	56.6447	18.4907	259.058	103.412	41.001	221.069	77.9483	45.2136	95.4006	188.676	87.525	23.206	22.8593	83.0192	92.8677
256	27.261	26.1673	0.97019	-35.6018	-37.307	8.10527	41.0196	68.1611	83.1553	-9.70314	51.2268	1.85397	53.3778	36.8806	120.236	10.594	51.1863	90.1876	70.3667	47.5129	14.2539	117.743	22.358	22.1777	121.701	83.5197	23.6033	88.5	163.975	230.248	35.7691	-3.06313	125.776	104.506	62.5436	207.776	110.028	59.7441	-46.9269	88.3509	204.004	141.756	69.1634	-26.4995	180.394	-114.945
255	59.0022	65.2179	-4.56823	-18.5909	-33.2309	63.0719	70.4303	67.259	32.0497	-14.8731	32.7847	29.5059	4.99355	42.7558	57.6967	35.772	59.2258	80.123	85.7745	93.0179	44.5744	95.8263	101.448	41.5059	167.912	225.735	11.3461	-31.4844	180.458	215.404	37.2923	-25.5699	125.126	-6.03967	200.434	274.251	17.5273	25.5216	130.597	88.3658	-41.2664	106.299	213.179	-126.958	225.847	-111.429
254	42.9733	47.4297	2.82279	0.96489	14.3521	85.8543	23.3752	35.0602	10.6905	11.2677	11.6432	46.7124	-22.9637	34.384	1.23785	16.5766	56.7277	57.6964	97.8231	72.4757	96.5782	45.4008	96.43	149.626	129.252	192.232	88.4947	-64.7976	191.11	160.121	202.807	-11.9701	185.063	-37.2857	196.836	170.833	269.453	28.8121	-47.6531	228.954	-177.297	314.649	171.32	-23.8727	92.338	-69.9842
253	19.3938	33.3373	30.9723	23.4173	18.3324	40.9505	2.82069	30.2966	-21.8512	63.9517	21.6124	49.9472	-16.6774	28.2133	8.70901	11.876	61.1896	-14.0857	68.5674	81.7325	107.245	18.3111	71.4368	160.274	39.1485	83.5818	17.652	-7.30146	202.785	80.2387	112.329	93.295	256.836	55.005	181.473	94.2063	267.796	57.8564	8.11165	272.149	-232.855	510.721	174.116	60.9381	-90.9718	39.4531
252	24.18	18.3712	30.9022	2.5232	40.3704	-10.1851	-21.8827	41.7447	12.5886	96.5496	50.0561	16.3152	-42.2033	30.4137	-8.15756	-13.9423	68.2349	91.7876	12.128	-13.0886	81.9022	75.3124	108.834	155.563	35.2554	-2.33827	62.4718	59.0005	99.139	-41.9449	-88.6343	85.4707	273.59	31.6824	151.203	148.082	356.453	-5.29681	-2.36373	174.887	62.7957	643.551	33.1727	103.542	-255.714	99.1575
251	25.1199	31.844	4.64303	1.55588	19.9242	22.5012	-13.6098	58.3956	17.1315	51.4068	48.4589	29.9056	34.4319	29.8185	13.3616	30.5047	57.4914	126.538	-53.9918	-37.2141	34.549	103.414	151.247	34.9768	143.372	61.001	-33.4844	49.7474	3.46411	-36.0847	-236.492	107.476	139.299	64.5509	334.497	141.222	334.944	99.4336	150.228	-10.2239	127.311	274.231	126.097	22.2448	-134.864	367.676
250	-5.84588	18.9015	-13.8735	-5.82285	2.42069	50.2134	-42.4065	45.7426	-24.0264	29.4928	38.0957	7.07626	19.3959	12.8653	29.0106	25.8322	14.3084	147.931	-37.7762	39.1017	104.464	103.417	162.493	17.3435	173.773	30.3343	19.6772	151.283	-51.208	46.2336	-132.263	76.5062	-29.5575	53.6335	44.6185	140.733	494.316	21.9593	45.6116	73.6543	188.65	162.01	191.251	69.449	11.8742	201.114
249	-21.4973	35.3087	14.9629	0.64855	-40.1365	33.274	4.47175	32.1029	-12.2108	50.1593	24.7578	20.7472	25.7753	30.951	62.5841	60.2281	15.2872	36.3142	12.068	57.5364	126.364	171.662	100.44	14.2069	177.505	127.481	33.2674	193.255	220.234	55.3254	32.3298	41.0582	-60.0191	154.57	-40.9898	240.442	192.871	-112.377	169.257	152.433	71.9112	49.3599	335.136	219.538	262.848	230.291
248	-5.25592	13.3981	32.0821	-16.4789	11.4163	12.9903	36.8281	-16.6874	8.36938	71.8652	29.24	29.9021	-12.0642	48.7138	9.38099	72.8008	25.543	16.2309	60.4806	26.3164	82.185	94.9602	48.3263	118.419	99.2463	193.377	139.602	233.408	164.783	125.19	16.2505	-73.5798	80.923	127.443	-172.112	235.88	121.593	-132.012	112.171	353.213	93.5036	77.1424	229.61	222.444	170.279	70.3868
247	2.01595	-19.7747	22.6094	-29.8972	21.009	19.9558	51.7465	-25.7669	40.5851	35.7086	10.0977	39.148	44.0622	40.3404	12.3363	49.4254	31.545	14.4624	-8.45332	57.3354	15.3455	113.117	42.5605	122.869	-19.9042	142.19	-3.48599	238.553	62.646	207.181	79.5868	51.0801	133.139	6.01594	41.0691	-41.8541	76.7312	101.408	11.6385	234.581	140.26	-7.38448	205.656	162.618	128.361	44.5369
246	-28.71	-11.7143	-15.602	-28.1314	31.3957	4.12368	26.3972	-13.5433	-27.3197	-20.4747	3.33457	22.6151	15.2089	14.0863	-57.8902	-30.0483	15.0863	103.941	10.0448	116.687	44.9098	50.4274	18.7783	169.743	-42.8858	20.9532	43.2385	133.976	-69.3593	121.851	94.9477	220.84	49.0184	-62.5624	213.374	-144.911	55.6049	137.375	207.74	77.0717	95.5314	71.423	143.199	68.0663	28.291	-72.5746
245	-34.7939	10.8346	-42.4287	-46.4395	-2.25899	26.8724	-0.40355	18.3098	-19.6998	-13.6218	-17.9914	-6.6324	-19.376	10.3678	-48.1467	17.0779	31.9492	57.0479	45.0308	59.686	64.995	96.344	-62.2247	173.615	47.0279	-41.3061	146.178	-10.5667	82.2423	18.5442	164.159	248.285	44.2315	29.8119	189.85	-45.5914	78.6067	173.2	440.335	37.3142	116.108	-34.5954	117.338	148.689	75.1505	74.3122
244	20.6268	-1.47151	-2.92351	-14.7628	35.3875	23.2599	40.914	44.0547	-23.0601	20.7171	-67.896	-45.4172	18.9493	44.7486	-62.3969	100.733	0.15923	42.4936	64.0041	-39.2953	76.2667	23.7934	-68.6271	174.054	1.60143	35.3013	172.209	10.1463	172.562	155.628	149.879	20.3879	130.369	-31.9084	-30.2156	164.376	15.9889	167.317	302.94	45.1908	70.9661	-118.997	75.6356	171.619	5.48611	-57.9121
243	45.9129	-46.6122	62.8255	12.7914	61.7064	15.8029	68.7862	51.9644	9.39805	29.3177	-46.1144	-75.0383	53.6979	30.9546	29.0915	83.6208	10.058	66.6153	47.9646	-15.2567	94.8895	73.2393	75.7126	73.2343	35.5126	43.8658	36.3807	75.1902	184.295	248.386	180.872	103.921	65.3536	-107.873	-74.0946	93.1858	144.837	161.981	104.274	-42.0687	170.532	-25.5774	15.14	36.9228	140.94	-0.78741
242	10.8994	-33.3933	52.7767	34.494	62.1443	-1.30763	15.2971	48.4463	2.88271	-30.8043	-39.2252	-47.2234	3.41523	-2.72085	39.2445	54.1868	20.3122	135.259	82.7856	82.5886	114.137	-5.92648	103.812	89.0204	150.004	23.8041	7.18182	137.444	114.454	133.036	78.7286	125.631	-23.0714	9.0851	94.2151	-98.9437	-14.3014	184.154	78.842	-34.1708	270.211	28.5125	66.7752	-30.9866	188.098	-44.5859
241	-55.327	-4.23241	18.6674	35.2413	6.79614	24.1955	-33.0788	27.7128	-35.4582	-69.2576	-41.404	12.7017	-31.9096	-9.57438	46.7773	80.3954	65.3454	107.318	-1.26366	63.0108	-29.6624	21.55	78.515	87.0993	264.416	-16.7262	243.46	124.074	87.6065	-12.3499	3.85403	333.957	51.9384	69.5672	158.108	34.7392	-164.744	337.919	142.543	33.148	303.748	106.388	221.444	-37.9614	70.9288	7.5155
240	-58.8589	22.3572	-36.7133	9.06716	-9.25057	-2.30223	26.476	17.9545	-65.169	-95.9142	-10.3686	37.0282	20.2601	30.1811	6.06706	56.5269	65.8921	8.00449	-35.4886	-13.6675	-39.7567	48.1282	88.0185	45.4481	213.424	77.0737	128.92	118.044	100.571	24.5689	206.564	228.133	83.0058	5.26563	146.664	193.935	-219.604	178.576	84.0935	335.966	-3.0037	108.989	134.353	204.927	84.2353	-7.66946
239	-40.0853	-4.00723	-25.3172	-5.17026	9.48552	-1.49836	52.0922	2.32798	-44.9168	-45.9292	8.93495	34.7135	39.2703	6.00652	25.3885	36.2658	96.8424	-41.108	42.0456	-3.41766	-53.3187	80.5489	90.7298	13.4723	122.385	22.6023	-49.0588	53.0523	84.5503	31.9774	311.831	236.522	163.863	89.9972	91.7253	204.425	54.2671	72.3333	57.9776	392.155	-55.6227	285.588	-40.4754	66.9052	169.552	200.83
238	-23.1064	-27.413	-8.86855	15.4217	-28.4546	-2.403	30.3819	2.37254	-12.825	10.9917	-14.2155	34.0202	42.3408	-20.1244	-17.6881	41.053	61.1435	-15.8127	114.331	66.7519	22.3037	87.6872	114.379	112.522	50.8946	51.8357	-168.724	-26.0139	75.7079	189.642	186.151	184.694	20.4578	35.6544	230.513	-50.9592	187.371	134.355	35.2144	307.557	121.079	394.606	21.6685	-50.9776	97.6226	-65.1656
237	-26.4148	-70.6226	55.9173	31.3823	-34.3819	-8.17001	-5.05027	7.09241	-0.23849	19.9985	-44.884	83.5556	32.9028	30.1461	-31.8387	30.655	-6.5083	80.9965	48.4772	134.376	-28.9677	128.087	42.0251	180.585	191.092	251.864	46.7325	37.2651	19.7705	119.495	64.3698	153.475	30.4826	-36.6624	165.148	-94.9544	127.25	319.002	127.167	297.9	410.572	269.385	193.19	-212.672	63.5016	-16.5882
236	-47.7859	-38.4553	60.1466	7.42501	-1.41413	4.70275	7.28236	-42.2474	-19.2874	-11.4409	14.1512	55.4184	23.6077	86.4063	-6.35531	-3.70515	-65.8713	98.5646	-39.3291	38.4341	20.1004	98.7183	13.7184	213.999	167.801	264.43	194.072	91.9175	-62.3187	135.851	121.969	223.508	15.2067	-93.9856	100.195	42.5943	189.563	136.676	260.11	401.836	288.605	-11.5044	-10.2818	-71.0478	95.3475	-92.6622
235	-25.5496	13.9768	57.0901	36.203	67.4685	29.462	-4.21905	-77.2275	-49.5348	-13.201	3.18869	3.58954	-46.7175	69.6373	40.5887	-12.4213	-24.3718	58.1642	-19.1409	-43.4109	29.6202	84.5729	-58.7875	139.772	82.8253	108.933	309.839	180.651	-21.7147	119.757	157.917	204.636	258.035	144.83	41.2475	175.883	228.219	-51.3189	241.033	382.422	249.886	-127.216	-98.1835	-141.057	141.17	61.3832
234	30.465	37.2142	17.5052	60.3951	53.0048	20.0678	10.7198	-34.1512	-3.25206	37.2729	3.95013	-31.3646	-24.9104	15.03	26.458	-7.99093	-15.9759	25.8779	-36.0849	-65.7021	53.0076	136.114	8.12395	61.8629	-20.0311	-13.4947	183.071	98.4153	64.2422	194.041	163.772	241.089	272.753	70.7212	124.838	147.728	238.517	-96.4489	48.8666	110.026	168.13	26.8512	-2.35674	-22.5783	104.983	-138.161
233	38.6232	-3.31632	8.34051	40.6768	60.7046	-3.37182	52.8198	26.2261	59.9335	37.411	-10.4494	2.74768	16.6026	22.0581	27.8952	-2.7504	29.9949	57.1362	53.1754	-0.74531	24.6825	133.19	10.8599	7.38303	49.2037	49.1756	17.9183	122.352	88.0065	78.2908	119.945	109.441	217.981	17.6385	71.3109	8.00941	115.49	63.1414	-4.91482	-30.8803	236.661	74.2055	243.271	119.359	112.234	10.7566
232	3.50047	-16.513	16.578	11.2538	52.1359	10.504	92.421	48.7715	91.1525	67.2768	2.80487	6.22607	16.5806	21.3409	25.7334	40.125	31.3998	114.432	71.2601	32.6195	-13.9562	20.9322	23.7637	26.3471	44.2203	-22.312	-35.2029	59.0775	12.5537	41.7459	44.097	117.936	74.9368	-45.5378	88.6893	-43.5463	98.5426	77.6734	32.7886	-106.9	114.752	18.5804	173.112	181.738	58.6337	64.5723
231	-12.9344	29.5499	27.0938	35.7951	42.9408	29.8251	87.8592	34.3192	56.3845	39.0055	13.2099	12.4738	9.99889	39.5288	31.8137	36.9544	42.092	87.2503	57.5749	30.575	-16.3817	4.54608	0.72076	25.5907	19.9616	23.5437	36.8432	36.9424	18.3951	48.3378	5.62946	32.1041	31.6392	21.1893	103.572	2.87749	54.2529	37.1536	5.53169	1.42569	49.7379	-47.4027	61.6972	19.6244	15.898	107.978
230	28.2766	50.6269	32.4153	15.3041	19.219	25.3781	52.1314	35.0284	51.358	13.6802	33.2313	-2.31026	19.2384	24.5385	36.3324	6.31421	1.00571	31.7294	12.6482	28.011	-10.9314	15.4386	-10.4636	37.3122	21.5314	28.266	20.5291	15.3215	25.4231	36.7881	15.6506	23.8856	-15.6705	6.11582	31.4233	31.7823	45.3973	0.26582	-15.2348	23.3734	-9.3843	-31.5398	16.2997	-15.5514	41.8287	-10.7472
229	27.3386	42.8671	32.7026	8.04939	27.8783	18.7914	14.2535	19.4133	36.679	4.84467	24.6809	7.45687	49.8399	28.0348	56.4367	7.23746	26.0044	-2.49092	33.5227	15.5758	15.0108	29.1993	7.51882	54.6561	30.7189	36.2043	51.5491	23.4886	21.7364	7.93018	18.6725	33.2387	3.46913	21.0553	33.6075	35.4648	5.67671	15.1685	12.9087	30.6632	38.3159	21.1261	42.8399	13.167	27.5038	-4.50817
228	8.52073	23.0483	27.9632	20.3452	24.5845	5.41498	13.4664	22.8502	30.7093	29.1433	16.4403	7.30435	37.1982	16.9218	32.2591	20.7417	19.7224	5.40291	34.8836	8.28378	40.6037	15.2217	22.0699	50.0962	45.1369	33.9173	35.1988	25.9729	19.7481	21.1439	27.5295	29.0092	30.9418	23.8404	32.431	19.4127	11.2362	31.5999	26.2311	15.2309	26.289	24.0019	22.5782	16.8202	25.5541	28.4605
227	-10.4479	14.6417	13.3011	37.0887	8.01106	10.5487	16.1106	13.0234	11.2959	19.8503	8.1229	7.50477	13.8007	-0.90288	12.3623	20.7622	21.8828	24.1865	11.913	16.3108	43.2396	24.8677	29.762	46.1465	41.9205	35.5676	34.1378	30.567	27.7	26.1176	32.3197	28.4669	45.5672	21.6188	27.4533	28.2558	24.8554	31.9851	30.496	20.1037	34.2935	29.2767	19.8236	24.4919	16.408	36.4964
226	-0.08678	-0.71699	8.25123	-3.82304	7.60882	-3.19941	7.17515	7.09801	-3.45025	-3.26092	-3.93337	9.99902	-8.50502	-3.9275	-7.61253	10.0491	20.2985	32.8431	16.2426	16.7602	32.0294	30.698	35.5143	41.9482	41.5432	33.7704	47.3195	34.9887	35.3161	38.5251	34.9962	26.7977	39.753	30.3557	27.5025	22.8912	37.007	30.0934	29.5695	29.6576	34.2702	27.5022	28.6313	23.2412	26.6254	38.9463
225	22.5056	17.9209	28.0083	-31.2665	13.6337	5.61642	-10.7757	-3.93951	19.2192	20.7666	-14.4451	16.8933	-3.89059	1.67772	0.69697	13.7977	35.6175	39.3789	32.198	41.072	22.8905	32.0373	41.2835	40.4594	29.8742	34.6078	53.4249	41.1522	40.9785	35.9987	37.4284	28.169	38.6614	29.152	30.6713	29.1148	44.0301	38.7995	39.2605	39.927	41.156	26.7328	42.4148	30.8973	39.4345	39.1418
224	36.0063	13.9686	19.8224	-19.0697	4.25792	-3.60782	-22.9789	16.1095	39.9594	48.7424	-35.8778	18.3209	1.83542	12.9234	16.5908	9.96761	22.6342	41.6814	43.3325	44.0725	28.9647	28.2372	46.9481	46.4601	34.1668	42.9716	51.8848	41.8466	44.0417	41.4896	44.6923	38.5273	41.7418	32.4796	27.7587	32.4621	44.0939	34.5058	39.598	42.9746	38.4547	38.7449	38.1116	34.3867	47.1296	34.9622
223	38.2715	40.3883	31.8432	16.227	-12.6732	-16.1992	9.25234	38.7187	41.4685	16.7912	-7.29586	-10.605	0.97329	-8.44388	24.1228	15.3012	28.8295	27.8308	16.7458	35.7181	32.5082	23.796	48.2611	37.7354	46.6771	39.1882	56.265	46.2454	50.4147	36.6114	45.0569	45.3321	40.8973	45.8387	40.3338	48.6881	41.2001	43.0767	43.6344	37.2873	42.4678	40.7045	55.5498	37.07	41.2959	50.4446
222	34.6945	38.6498	14.4783	43.1547	-13.4019	4.92114	25.5307	48.4348	5.72433	12.184	18.7243	24.6323	8.22999	-20.7996	2.40561	24.7098	22.7473	25.5962	23.1798	17.1044	45.468	36.5288	54.9163	32.2289	64.4476	60.8469	57.9561	46.8783	69.7158	50.2246	52.9403	51.1433	59.508	68.1701	41.6596	53.0667	48.354	66.1084	47.3651	46.9082	49.477	41.5792	42.3912	41.0222	37.5462	65.265
221	25.4187	10.4797	3.46384	44.4237	23.5197	6.67096	33.4742	43.7023	-9.91617	15.0017	37.11	36.8595	29.807	-18.3547	7.89958	42.0941	24.2964	47.8185	22.5872	22.3143	10.7497	13.8789	66.7144	44.3994	63.4368	61.7383	81.9163	38.1664	56.3149	57.5038	30.0671	65.8218	59.4632	74.7865	40.4242	52.9463	70.9156	55.1735	55.6563	75.4057	51.8351	47.5097	31.1234	63.4267	58.1303	56.7864
220	11.1802	-38.4687	-7.32207	28.4345	92.743	11.8788	33.3178	21.89	-20.6257	34.7534	48.1341	51.314	66.4823	0.42928	27.1537	66.2474	30.6798	92.4534	24.871	45.173	-58.5592	-29.7142	83.3909	68.8098	50.9037	54.2018	118.91	23.1883	22.1927	63.9042	-13.3053	86.6111	51.4645	71.1048	34.385	47.5079	107.323	24.7979	68.9155	121.836	53.2314	59.438	12.6676	101.492	97.487	30.4223

## Sheet: Figure 2l
Temperature (K)	α
298.15	0.99969
299.15	0.99567
300.15	0.99895
301.15	0.99409
302.15	0.993
303.15	0.99241
304.15	0.98186
305.15	0.97073
306.15	0.95006
307.15	0.917
308.15	0.8758
309.15	0.82465
310.15	0.75735
311.15	0.68887
312.15	0.61036
313.15	0.5348
314.15	0.45482
315.15	0.38189
316.15	0.31513
317.15	0.25267
318.15	0.19815
319.15	0.15173
320.15	0.1137
321.15	0.08164
322.15	0.05826
323.15	0.0378
324.15	0.0263
325.15	0.01589
326.15	0.00899
327.15	0.00535
328.15	0.00339
329.15	0.00244
330.15	0.00138
331.15	0.000772031
332.15	0.00233
333.15	0.00205
334.15	0.00138
335.15	0.000864207
336.15	0.00249
337.15	0.0017
338.15	0.00288
339.15	0.0016
340.15	0.00172
341.15	0.00246
342.15	0.00123
343.15	0.00199

## Sheet: Figure 2m
Temperature (K)	Ke (L mol-1)
298.15	177966
299.15	12272.6
300.15	52262.8
301.15	8870.34
302.15	7440.62
303.15	6838.03
304.15	2709.75
305.15	1609.05
306.15	883.427
307.15	487.368
308.15	296.242
309.15	188.345
310.15	118.813
311.15	80.7567
312.15	54.7972
313.15	38.8331
314.15	27.268
315.15	19.6528
316.15	14.3053
317.15	10.3029
318.15	7.40752
319.15	5.29052
320.15	3.75461
321.15	2.5792
322.15	1.7838
323.15	1.1267
324.15	0.7725
325.15	0.46065
326.15	0.25833
327.15	0.153
328.15	0.0967
329.15	0.06945
330.15	0.03923

## Sheet: Figure 2n
T-1 (K-1)	ln(K)
0.00335	12.0893
0.00334	9.41512
0.00333	10.864
0.00332	9.09047
0.00331	8.91471
0.0033	8.83026
0.00329	7.90461
0.00328	7.3834
0.00327	6.78381
0.00326	6.18902
0.00325	5.69118
0.00323	5.23828
0.00322	4.77755
0.00321	4.39144
0.0032	4.00364
0.00319	3.65927
0.00318	3.30571
0.00317	2.97822
0.00316	2.66063
0.00315	2.33242
0.00314	2.0025
0.00313	1.66592
0.00312	1.32299
0.00311	0.94748
0.0031	0.57874
0.00309	0.11929
0.00308	-0.25813
0.00308	-0.77511
0.00307	-1.35353
0.00306	-1.87729
0.00305	-2.33614
0.00304	-2.66714
0.00303	-3.23841

[truncated: 23 more sheets: Figure 3a, Figure 3b, Figure 3c, Figure 3d, Figure 3e, Figure 3f, Figure 4d, Figure 4e, Figure 4f, Figure 4g, Figure 4h, Figure 4i, Figure 4j, Figure 4k, Figure 5c, Figure 5d, Figure 5e, Figure 5f, Figure 5g, Figure 5h …]
